# Supplementary material for: The Distribution and Origins of Pyrus hopeiensis-“Wild Plant With Tiny Population” Using Whole Genome Resequencing
Source: Front Plant Sci. 2021 Jun 17;12:668796. doi: 10.3389/fpls.2021.668796 (PMC8250157; doi:10.3389/fpls.2021.668796)
Supplement: Supplementary file 1 [file Data_Sheet_1.zip › Table S10.xlsx]

## Sheet: Pyrus_bretschneideri_Guali_vs_P
GO ID	Description	Pyrus_bretschneideri_Guali_vs_P.hopeiensis_0.05_fst_pi_ratio_sig_intersect (58)	All (9653)	pvalue	p.adjust	Genes
GO:0016759	cellulose synthase activity	5	32	1.16848e-06	0.0001075	pycom01g03410(CESA6);pycom01g03430(CESA5);pycom01g03440(CESA5);pycom01g03460(CESA2);pycom01g03470(CESA2)
GO:0046914	transition metal ion binding	15	726	1.6884e-05	0.000776664	pycom01g03370(LIGB);pycom01g03380(LIGB);pycom01g03410(CESA6);pycom01g03430(CESA5);pycom01g03460(CESA2);pycom01g03470(CESA2);pycom08g02900(GA17800);pycom10g02090(PAT08);pycom10g05350(SHL);pycom12494g00060(XBOS32);pycom14g09530(CYP97C1);pycom14g09540(CYP97C1);pycom15g05420(CYP711A1);pycom15g29160(RKP);pycom15g29170(RKP)
GO:0046872	metal ion binding	16	982	0.000151083	0.00404631	pycom01g03370(LIGB);pycom01g03380(LIGB);pycom01g03410(CESA6);pycom01g03430(CESA5);pycom01g03440(CESA5);pycom01g03460(CESA2);pycom01g03470(CESA2);pycom08g02900(GA17800);pycom10g02090(PAT08);pycom10g05350(SHL);pycom12494g00060(XBOS32);pycom14g09530(CYP97C1);pycom14g09540(CYP97C1);pycom15g05420(CYP711A1);pycom15g29160(RKP);pycom15g29170(RKP)
GO:0046527	glucosyltransferase activity	5	88	0.000175927	0.00404631	pycom01g03410(CESA6);pycom01g03430(CESA5);pycom01g03440(CESA5);pycom01g03460(CESA2);pycom01g03470(CESA2)
GO:0070566	adenylyltransferase activity	3	21	0.000253549	0.0046653	pycom17g11260(AGPC);pycom17g11350(AGPS1);pycom17g11450(AGPP)
GO:0004842	ubiquitin-protein transferase activity	2	6	0.000524066	0.00602675	pycom15g29160(RKP);pycom15g29170(RKP)
GO:0061630	ubiquitin protein ligase activity	2	6	0.000524066	0.00602675	pycom15g29160(RKP);pycom15g29170(RKP)
GO:0061659	ubiquitin-like protein ligase activity	2	6	0.000524066	0.00602675	pycom15g29160(RKP);pycom15g29170(RKP)
GO:0005506	iron ion binding	2	8	0.000970716	0.00992287	pycom01g03370(LIGB);pycom01g03380(LIGB)
GO:0016758	transferase activity, transferring hexosyl groups	6	206	0.00141095	0.0129407	pycom01g03410(CESA6);pycom01g03430(CESA5);pycom01g03440(CESA5);pycom01g03460(CESA2);pycom01g03470(CESA2);pycom17g11120(At3g07620)
GO:0016740	transferase activity	27	2665	0.00154726	0.0129407	pycom01g03410(CESA6);pycom01g03430(CESA5);pycom01g03440(CESA5);pycom01g03460(CESA2);pycom01g03470(CESA2);pycom04g05060(--);pycom05g02470(CK1);pycom05g32230(HT1);pycom05g32240(HT1);pycom05g32310(CDS1);pycom09g13110(At1g52360);pycom10g02090(PAT08);pycom10g02120(EMS1);pycom10g02140(EMS1);pycom10g08390(MTK);pycom10g08440(UGT84A13);pycom13g12340(ATG8I);pycom15g24140(PBL10);pycom15g28350(At5g10290);pyc…
GO:0072374	carotene epsilon hydroxylase activity	1	1	0.00600849	0.0460651	pycom14g09530(CYP97C1)
GO:0016757	transferase activity, transferring glycosyl groups	7	381	0.0074925	0.0530239	pycom01g03410(CESA6);pycom01g03430(CESA5);pycom01g03440(CESA5);pycom01g03460(CESA2);pycom01g03470(CESA2);pycom10g08440(UGT84A13);pycom17g11120(At3g07620)
GO:0043169	cation binding	19	1884	0.0116708	0.0734866	pycom01g03370(LIGB);pycom01g03380(LIGB);pycom01g03410(CESA6);pycom01g03430(CESA5);pycom01g03440(CESA5);pycom01g03460(CESA2);pycom01g03470(CESA2);pycom05g02460(CAD);pycom08g02900(GA17800);pycom10g02090(PAT08);pycom10g05280(PAP);pycom10g05350(SHL);pycom12494g00060(XBOS32);pycom14g09530(CYP97C1);pycom14g09540(CYP97C1);pycom15g05420(CYP711A1);pycom15g29160(RKP);pycom15g29170(RKP);pycom17g19060(MPP)
GO:0019783	ubiquitin-like protein-specific protease activity	1	2	0.0119815	0.0734866	pycom13g12340(ATG8I)
GO:0008234	cysteine-type peptidase activity	1	3	0.0179192	0.103036	pycom13g12340(ATG8I)
GO:0003824	catalytic activity	50	7186	0.0230324	0.115348	pycom01g03370(LIGB);pycom01g03380(LIGB);pycom01g03410(CESA6);pycom01g03430(CESA5);pycom01g03440(CESA5);pycom01g03460(CESA2);pycom01g03470(CESA2);pycom02g03600(AIM1);pycom02g21600(ABCD1);pycom04g04990(--);pycom04g05060(--);pycom04g05070(endoub);pycom05g02460(CAD);pycom05g02470(CK1);pycom05g32230(HT1);pycom05g32240(HT1);pycom05g32260(Os04g0669500);pycom05g32300(ACER);pycom05g32310(CDS1);pycom09g131…
GO:0000295	adenine nucleotide transmembrane transporter activity	1	4	0.0238219	0.115348	pycom15g05450(At5g56450)
GO:0016856	racemase and epimerase activity, acting on hydroxy acids and derivatives	1	4	0.0238219	0.115348	pycom02g03600(AIM1)
GO:0019787	ubiquitin-like protein transferase activity	2	44	0.0285641	0.131395	pycom15g29160(RKP);pycom15g29170(RKP)
GO:0043167	ion binding	19	2079	0.0313631	0.1374	pycom01g03370(LIGB);pycom01g03380(LIGB);pycom01g03410(CESA6);pycom01g03430(CESA5);pycom01g03440(CESA5);pycom01g03460(CESA2);pycom01g03470(CESA2);pycom05g02460(CAD);pycom08g02900(GA17800);pycom10g02090(PAT08);pycom10g05280(PAP);pycom10g05350(SHL);pycom12494g00060(XBOS32);pycom14g09530(CYP97C1);pycom14g09540(CYP97C1);pycom15g05420(CYP711A1);pycom15g29160(RKP);pycom15g29170(RKP);pycom17g19060(MPP)
GO:0015216	purine nucleotide transmembrane transporter activity	1	6	0.0355228	0.14855	pycom15g05450(At5g56450)
GO:0016772	transferase activity, transferring phosphorus-containing groups	14	1416	0.0377529	0.151012	pycom04g05060(--);pycom05g02470(CK1);pycom05g32230(HT1);pycom05g32240(HT1);pycom05g32310(CDS1);pycom09g13110(At1g52360);pycom10g02120(EMS1);pycom10g02140(EMS1);pycom10g08390(MTK);pycom15g24140(PBL10);pycom15g28350(At5g10290);pycom17g11260(AGPC);pycom17g11350(AGPS1);pycom17g11450(AGPP)
GO:0008641	small protein activating enzyme activity	1	7	0.0413215	0.158399	pycom13g12340(ATG8I)
GO:0016779	nucleotidyltransferase activity	3	140	0.051697	0.190245	pycom17g11260(AGPC);pycom17g11350(AGPS1);pycom17g11450(AGPP)
GO:0008375	acetylglucosaminyltransferase activity	1	10	0.0585127	0.192256	pycom17g11120(At3g07620)
GO:0015215	nucleotide transmembrane transporter activity	1	10	0.0585127	0.192256	pycom15g05450(At5g56450)
GO:0015932	nucleobase-containing compound transmembrane transporter activity	1	10	0.0585127	0.192256	pycom15g05450(At5g56450)
GO:0004683	calmodulin-dependent protein kinase activity	1	14	0.0809637	0.231689	pycom09g13110(At1g52360)
GO:0005048	signal sequence binding	1	14	0.0809637	0.231689	pycom15g37620(SRP14)
GO:0042277	peptide binding	1	14	0.0809637	0.231689	pycom15g37620(SRP14)
GO:0015605	organophosphate ester transmembrane transporter activity	1	15	0.0864938	0.231689	pycom15g05450(At5g56450)
GO:0016712	oxidoreductase activity, acting on paired donors, with incorporation or reduction of molecular oxygen, reduced flavin or flavoprotein as one donor, and incorporation of one atom of oxygen	1	15	0.0864938	0.231689	pycom14g09540(CYP97C1)
GO:1901677	phosphate transmembrane transporter activity	1	15	0.0864938	0.231689	pycom15g05450(At5g56450)
GO:0033218	amide binding	1	16	0.0919911	0.231689	pycom15g37620(SRP14)
GO:0004497	monooxygenase activity	2	85	0.0923432	0.231689	pycom14g09530(CYP97C1);pycom14g09540(CYP97C1)
GO:0016301	kinase activity	9	913	0.0931791	0.231689	pycom04g05060(--);pycom05g32230(HT1);pycom05g32240(HT1);pycom09g13110(At1g52360);pycom10g02120(EMS1);pycom10g02140(EMS1);pycom10g08390(MTK);pycom15g24140(PBL10);pycom15g28350(At5g10290)
GO:0004672	protein kinase activity	7	668	0.103907	0.251565	pycom05g32230(HT1);pycom05g32240(HT1);pycom09g13110(At1g52360);pycom10g02120(EMS1);pycom10g02140(EMS1);pycom15g24140(PBL10);pycom15g28350(At5g10290)
GO:0015925	galactosidase activity	1	23	0.129573	0.302512	pycom10g05360(Os03g0165400)
GO:0016773	phosphotransferase activity, alcohol group as acceptor	7	713	0.133743	0.302512	pycom05g32230(HT1);pycom05g32240(HT1);pycom09g13110(At1g52360);pycom10g02120(EMS1);pycom10g02140(EMS1);pycom15g24140(PBL10);pycom15g28350(At5g10290)
GO:0016854	racemase and epimerase activity	1	24	0.134815	0.302512	pycom02g03600(AIM1)
GO:0016877	ligase activity, forming carbon-sulfur bonds	1	26	0.145207	0.318073	pycom13g12340(ATG8I)
GO:0016409	palmitoyltransferase activity	1	28	0.155476	0.332647	pycom10g02090(PAT08)
GO:0046906	tetrapyrrole binding	3	241	0.17605	0.368104	pycom14g09530(CYP97C1);pycom14g09540(CYP97C1);pycom15g05420(CYP711A1)
GO:0070011	peptidase activity, acting on L-amino acid peptides	3	249	0.188095	0.384549	pycom10g05230(RD19A);pycom13g12340(ATG8I);pycom17g19060(MPP)
GO:0008233	peptidase activity	3	286	0.246244	0.492488	pycom10g05230(RD19A);pycom13g12340(ATG8I);pycom17g19060(MPP)
GO:0016810	hydrolase activity, acting on carbon-nitrogen (but not peptide) bonds	1	51	0.265201	0.519118	pycom05g32300(ACER)
GO:0016705	oxidoreductase activity, acting on paired donors, with incorporation or reduction of molecular oxygen	2	178	0.290078	0.555983	pycom14g09530(CYP97C1);pycom14g09540(CYP97C1)
GO:0016746	transferase activity, transferring acyl groups	2	187	0.310146	0.582316	pycom10g02090(PAT08);pycom16g17200(KCS20)
GO:0004175	endopeptidase activity	1	82	0.391205	0.704777	pycom17g19060(MPP)
GO:0016798	hydrolase activity, acting on glycosyl bonds	2	227	0.397519	0.704777	pycom04g04990(--);pycom10g05360(Os03g0165400)
GO:0022857	transmembrane transporter activity	4	536	0.40353	0.704777	pycom02g21600(ABCD1);pycom10g05090(DTX46);pycom10g05220(VHA-a3);pycom15g05450(At5g56450)
GO:0022804	active transmembrane transporter activity	2	231	0.406013	0.704777	pycom02g21600(ABCD1);pycom10g05090(DTX46)
GO:0015077	monovalent inorganic cation transmembrane transporter activity	1	92	0.427125	0.727694	pycom10g05220(VHA-a3)
GO:0015291	secondary active transmembrane transporter activity	1	100	0.454353	0.75176	pycom10g05090(DTX46)
GO:0048037	cofactor binding	1	104	0.467486	0.75176	pycom02g03600(AIM1)
GO:0016616	oxidoreductase activity, acting on the CH-OH group of donors, NAD or NADP as acceptor	1	105	0.470721	0.75176	pycom02g03600(AIM1)
GO:0016747	transferase activity, transferring acyl groups other than amino-acyl groups	1	106	0.473936	0.75176	pycom10g02090(PAT08)
GO:0004674	protein serine/threonine kinase activity	1	111	0.489726	0.76364	pycom09g13110(At1g52360)
GO:0005215	transporter activity	4	642	0.544673	0.809587	pycom02g21600(ABCD1);pycom10g05090(DTX46);pycom10g05220(VHA-a3);pycom15g05450(At5g56450)
GO:0015399	primary active transmembrane transporter activity	1	130	0.545592	0.809587	pycom02g21600(ABCD1)
GO:0015405	P-P-bond-hydrolysis-driven transmembrane transporter activity	1	130	0.545592	0.809587	pycom02g21600(ABCD1)
GO:0008194	UDP-glycosyltransferase activity	1	140	0.572533	0.825492	pycom17g11120(At3g07620)
GO:0003723	RNA binding	1	141	0.57514	0.825492	pycom15g37620(SRP14)
GO:0005488	binding	32	5373	0.584035	0.825492	pycom01g03370(LIGB);pycom01g03380(LIGB);pycom01g03410(CESA6);pycom01g03430(CESA5);pycom01g03440(CESA5);pycom01g03460(CESA2);pycom01g03470(CESA2);pycom02g03600(AIM1);pycom02g21600(ABCD1);pycom04g05060(--);pycom05g02460(CAD);pycom05g32230(HT1);pycom05g32240(HT1);pycom08g02900(GA17800);pycom10g02090(PAT08);pycom10g02140(EMS1);pycom10g05280(PAP);pycom10g05350(SHL);pycom10g05360(Os03g0165400);pycom124…
GO:0016491	oxidoreductase activity	6	1027	0.592201	0.825492	pycom01g03370(LIGB);pycom01g03380(LIGB);pycom02g03600(AIM1);pycom14g09530(CYP97C1);pycom14g09540(CYP97C1);pycom15g05420(CYP711A1)
GO:0022890	inorganic cation transmembrane transporter activity	1	160	0.621793	0.846457	pycom10g05220(VHA-a3)
GO:0022891	substrate-specific transmembrane transporter activity	2	349	0.625642	0.846457	pycom10g05220(VHA-a3);pycom15g05450(At5g56450)
GO:0016874	ligase activity	1	169	0.642097	0.84768	pycom13g12340(ATG8I)
GO:0004553	hydrolase activity, hydrolyzing O-glycosyl compounds	1	171	0.646461	0.84768	pycom10g05360(Os03g0165400)
GO:0016614	oxidoreductase activity, acting on CH-OH group of donors	1	176	0.657145	0.84768	pycom02g03600(AIM1)
GO:0016853	isomerase activity	1	179	0.663402	0.84768	pycom02g03600(AIM1)
GO:0001071	nucleic acid binding transcription factor activity	1	192	0.689244	0.868636	pycom10g05350(SHL)
GO:0022892	substrate-specific transporter activity	2	409	0.711398	0.88444	pycom10g05220(VHA-a3);pycom15g05450(At5g56450)
GO:0016741	transferase activity, transferring one-carbon groups	1	215	0.730273	0.895802	pycom15g30400(SWC4)
GO:0008324	cation transmembrane transporter activity	1	236	0.763057	0.9237	pycom10g05220(VHA-a3)
GO:0015075	ion transmembrane transporter activity	1	320	0.859311	1	pycom10g05220(VHA-a3)
GO:0016787	hydrolase activity	9	1981	0.868592	1	pycom02g21600(ABCD1);pycom04g04990(--);pycom04g05060(--);pycom04g05070(endoub);pycom05g32300(ACER);pycom10g05230(RD19A);pycom10g05360(Os03g0165400);pycom13g12340(ATG8I);pycom17g19060(MPP)
GO:0003676	nucleic acid binding	2	662	0.915074	1	pycom10g05350(SHL);pycom15g37620(SRP14)
GO:0097159	organic cyclic compound binding	12	3009	0.973108	1	pycom02g21600(ABCD1);pycom05g32230(HT1);pycom05g32240(HT1);pycom10g02140(EMS1);pycom10g05350(SHL);pycom14g09530(CYP97C1);pycom14g09540(CYP97C1);pycom15g05420(CYP711A1);pycom15g24140(PBL10);pycom15g28270(PABN3);pycom15g28350(At5g10290);pycom15g37620(SRP14)
GO:0017111	nucleoside-triphosphatase activity	1	596	0.975466	1	pycom02g21600(ABCD1)
GO:0001883	purine nucleoside binding	6	1837	0.975813	1	pycom02g21600(ABCD1);pycom05g32230(HT1);pycom05g32240(HT1);pycom10g02140(EMS1);pycom15g24140(PBL10);pycom15g28350(At5g10290)
GO:0032549	ribonucleoside binding	6	1837	0.975813	1	pycom02g21600(ABCD1);pycom05g32230(HT1);pycom05g32240(HT1);pycom10g02140(EMS1);pycom15g24140(PBL10);pycom15g28350(At5g10290)
GO:0032550	purine ribonucleoside binding	6	1837	0.975813	1	pycom02g21600(ABCD1);pycom05g32230(HT1);pycom05g32240(HT1);pycom10g02140(EMS1);pycom15g24140(PBL10);pycom15g28350(At5g10290)
GO:0001882	nucleoside binding	6	1847	0.976856	1	pycom02g21600(ABCD1);pycom05g32230(HT1);pycom05g32240(HT1);pycom10g02140(EMS1);pycom15g24140(PBL10);pycom15g28350(At5g10290)
GO:0097367	carbohydrate derivative binding	6	1878	0.979837	1	pycom02g21600(ABCD1);pycom05g32230(HT1);pycom05g32240(HT1);pycom10g02140(EMS1);pycom15g24140(PBL10);pycom15g28350(At5g10290)
GO:1901363	heterocyclic compound binding	11	2910	0.981249	1	pycom02g21600(ABCD1);pycom05g32230(HT1);pycom05g32240(HT1);pycom10g02140(EMS1);pycom10g05350(SHL);pycom14g09530(CYP97C1);pycom14g09540(CYP97C1);pycom15g05420(CYP711A1);pycom15g24140(PBL10);pycom15g28350(At5g10290);pycom15g37620(SRP14)
GO:0016462	pyrophosphatase activity	1	643	0.981874	1	pycom02g21600(ABCD1)
GO:0016818	hydrolase activity, acting on acid anhydrides, in phosphorus-containing anhydrides	1	646	0.982222	1	pycom02g21600(ABCD1)
GO:0016817	hydrolase activity, acting on acid anhydrides	1	650	0.982676	1	pycom02g21600(ABCD1)
GO:0036094	small molecule binding	6	2183	0.995289	1	pycom02g21600(ABCD1);pycom05g32230(HT1);pycom05g32240(HT1);pycom10g02140(EMS1);pycom15g24140(PBL10);pycom15g28350(At5g10290)
GO:0003674	molecular_function	58	9653	1	1	pycom01g03370(LIGB);pycom01g03380(LIGB);pycom01g03410(CESA6);pycom01g03430(CESA5);pycom01g03440(CESA5);pycom01g03460(CESA2);pycom01g03470(CESA2);pycom02g03600(AIM1);pycom02g21600(ABCD1);pycom04g04990(--);pycom04g05060(--);pycom04g05070(endoub);pycom05g02460(CAD);pycom05g02470(CK1);pycom05g32230(HT1);pycom05g32240(HT1);pycom05g32260(Os04g0669500);pycom05g32300(ACER);pycom05g32310(CDS1);pycom08g029…
