# Supplementary material for: The Distribution and Origins of Pyrus hopeiensis-“Wild Plant With Tiny Population” Using Whole Genome Resequencing
Source: Front Plant Sci. 2021 Jun 17;12:668796. doi: 10.3389/fpls.2021.668796 (PMC8250157; doi:10.3389/fpls.2021.668796)
Supplement: Supplementary file 1 [file Data_Sheet_1.zip › Table S11.xlsx]

## Sheet: Pyrus_bretschneideri_Guali_vs_P
GO ID (level1)	GO Term (level1)	GO ID (level2)	GO Term (level2)	number_of_Pyrus_bretschneideri_Guali_vs_P.hopeiensis_0.05_fst_pi_ratio_sig_intersect (All)	Genes_of_Pyrus_bretschneideri_Guali_vs_P.hopeiensis_0.05_fst_pi_ratio_sig_intersect
GO:0008150	Biological Process	GO:0008152	metabolic process	55	pycom01g03370(LIGB),pycom01g03380(LIGB),pycom01g03410(CESA6),pycom01g03430(CESA5),pycom01g03440(CESA5),pycom01g03460(CESA2),pycom01g03470(CESA2),pycom02g03600(AIM1),pycom04g04970(BAM4),pycom04g04990(--),pycom04g05040(--),pycom04g05060(--),pycom05g02460(CAD),pycom05g02470(CK1),pycom05g32120(BGLU22),pycom05g32230(HT1),pycom05g32240(HT1),pycom05g32300(ACER),pycom05g32310(CDS1),pycom08g02900(GA17800)…
GO:0008150	Biological Process	GO:0022610	biological adhesion	1	pycom08g02900(GA17800)
GO:0008150	Biological Process	GO:0009987	cellular process	49	pycom01g03410(CESA6),pycom01g03430(CESA5),pycom01g03440(CESA5),pycom01g03460(CESA2),pycom01g03470(CESA2),pycom02g03600(AIM1),pycom02g21600(ABCD1),pycom04g04990(--),pycom04g05040(--),pycom04g05060(--),pycom05g02470(CK1),pycom05g32230(HT1),pycom05g32240(HT1),pycom05g32300(ACER),pycom05g32310(CDS1),pycom09g13110(At1g52360),pycom10g02120(EMS1),pycom10g02140(EMS1),pycom10g05090(DTX46),pycom10g05220(VH…
GO:0008150	Biological Process	GO:0051179	localization	13	pycom02g21600(ABCD1),pycom05g32270(MPC4),pycom09g13110(At1g52360),pycom09g13130(NUP50A),pycom10g05220(VHA-a3),pycom10g05350(SHL),pycom13g12340(ATG8I),pycom15g05310(At5g11960),pycom15g05420(CYP711A1),pycom15g05450(At5g56450),pycom15g37620(SRP14),pycom17g11460(CAX2),pycom5153684g00360(NRG2)
GO:0008150	Biological Process	GO:0071840	cellular component organization or biogenesis	9	pycom01g03410(CESA6),pycom01g03430(CESA5),pycom01g03460(CESA2),pycom01g03470(CESA2),pycom04g05040(--),pycom10g05350(SHL),pycom15g30400(SWC4),pycom15g37620(SRP14),pycom5153684g00360(NRG2)
GO:0008150	Biological Process	GO:0032501	multicellular organismal process	5	pycom04g05040(--),pycom10g05350(SHL),pycom12494g00060(XBOS32),pycom14g09530(CYP97C1),pycom15g05420(CYP711A1)
GO:0008150	Biological Process	GO:0040007	growth	1	pycom10g05350(SHL)
GO:0008150	Biological Process	GO:0044699	single-organism process	35	pycom01g03370(LIGB),pycom01g03380(LIGB),pycom02g03600(AIM1),pycom02g21600(ABCD1),pycom04g05040(--),pycom05g02460(CAD),pycom05g02470(CK1),pycom05g32270(MPC4),pycom05g32300(ACER),pycom05g32310(CDS1),pycom10g02090(PAT08),pycom10g05090(DTX46),pycom10g05220(VHA-a3),pycom10g05280(PAP),pycom10g05350(SHL),pycom10g11380(At3g03980),pycom11g16090(ANTR6),pycom12494g00060(XBOS32),pycom12g08100(PIN1C),pycom14g…
GO:0008150	Biological Process	GO:0032502	developmental process	6	pycom04g05040(--),pycom10g05350(SHL),pycom12494g00060(XBOS32),pycom14g09530(CYP97C1),pycom15g05420(CYP711A1),pycom15g05450(At5g56450)
GO:0008150	Biological Process	GO:0048519	negative regulation of biological process	1	pycom04g05040(--)
GO:0008150	Biological Process	GO:0022414	reproductive process	2	pycom04g05040(--),pycom15g05450(At5g56450)
GO:0008150	Biological Process	GO:0000003	reproduction	2	pycom04g05040(--),pycom15g05450(At5g56450)
GO:0008150	Biological Process	GO:0050789	regulation of biological process	7	pycom04g05040(--),pycom10g05350(SHL),pycom10g05380(BLH7),pycom12494g00060(XBOS32),pycom15g05420(CYP711A1),pycom15g05430(HSFA2),pycom15g30400(SWC4)
GO:0008150	Biological Process	GO:0065007	biological regulation	7	pycom04g05040(--),pycom10g05350(SHL),pycom10g05380(BLH7),pycom12494g00060(XBOS32),pycom15g05420(CYP711A1),pycom15g05430(HSFA2),pycom15g30400(SWC4)
GO:0008150	Biological Process	GO:0050896	response to stimulus	4	pycom10g05280(PAP),pycom10g05350(SHL),pycom15g05420(CYP711A1),pycom15g05430(HSFA2)
GO:0003674	Molecular Function	GO:0003824	catalytic activity	50	pycom01g03370(LIGB),pycom01g03380(LIGB),pycom01g03410(CESA6),pycom01g03430(CESA5),pycom01g03440(CESA5),pycom01g03460(CESA2),pycom01g03470(CESA2),pycom02g03600(AIM1),pycom02g21600(ABCD1),pycom04g04990(--),pycom04g05060(--),pycom04g05070(endoub),pycom05g02460(CAD),pycom05g02470(CK1),pycom05g32230(HT1),pycom05g32240(HT1),pycom05g32260(Os04g0669500),pycom05g32300(ACER),pycom05g32310(CDS1),pycom09g131…
GO:0003674	Molecular Function	GO:0005215	transporter activity	4	pycom02g21600(ABCD1),pycom10g05090(DTX46),pycom10g05220(VHA-a3),pycom15g05450(At5g56450)
GO:0003674	Molecular Function	GO:0005488	binding	32	pycom01g03370(LIGB),pycom01g03380(LIGB),pycom01g03410(CESA6),pycom01g03430(CESA5),pycom01g03440(CESA5),pycom01g03460(CESA2),pycom01g03470(CESA2),pycom02g03600(AIM1),pycom02g21600(ABCD1),pycom04g05060(--),pycom05g02460(CAD),pycom05g32230(HT1),pycom05g32240(HT1),pycom08g02900(GA17800),pycom10g02090(PAT08),pycom10g02140(EMS1),pycom10g05280(PAP),pycom10g05350(SHL),pycom10g05360(Os03g0165400),pycom124…
GO:0003674	Molecular Function	GO:0001071	nucleic acid binding transcription factor activity	1	pycom10g05350(SHL)
GO:0005575	Cellular Component	GO:0044425	membrane part	17	pycom01g03410(CESA6),pycom01g03430(CESA5),pycom01g03440(CESA5),pycom01g03460(CESA2),pycom01g03470(CESA2),pycom02g21600(ABCD1),pycom05g32300(ACER),pycom05g32310(CDS1),pycom10g02090(PAT08),pycom10g05090(DTX46),pycom10g05220(VHA-a3),pycom15g05310(At5g11960),pycom15g05340(COAC1),pycom15g05420(CYP711A1),pycom15g05450(At5g56450),pycom15g28350(At5g10290),pycom17g11120(At3g07620)
GO:0005575	Cellular Component	GO:0016020	membrane	20	pycom01g03410(CESA6),pycom01g03430(CESA5),pycom01g03440(CESA5),pycom01g03460(CESA2),pycom01g03470(CESA2),pycom02g21600(ABCD1),pycom05g32300(ACER),pycom05g32310(CDS1),pycom10g02090(PAT08),pycom10g05090(DTX46),pycom10g05220(VHA-a3),pycom13g12340(ATG8I),pycom14g09530(CYP97C1),pycom15g05310(At5g11960),pycom15g05340(COAC1),pycom15g05420(CYP711A1),pycom15g05450(At5g56450),pycom15g28350(At5g10290),pycom…
GO:0005575	Cellular Component	GO:0030054	cell junction	2	pycom10g05280(PAP),pycom5153684g00360(NRG2)
GO:0005575	Cellular Component	GO:0031974	membrane-enclosed lumen	1	pycom15g30400(SWC4)
GO:0005575	Cellular Component	GO:0032991	macromolecular complex	6	pycom09g13110(At1g52360),pycom10g05220(VHA-a3),pycom14g09530(CYP97C1),pycom15g30400(SWC4),pycom15g37620(SRP14),pycom17g19070(rplO)
GO:0005575	Cellular Component	GO:0044422	organelle part	6	pycom13g12340(ATG8I),pycom14g09530(CYP97C1),pycom15g05450(At5g56450),pycom15g28300(At4g39970),pycom15g30400(SWC4),pycom17g19070(rplO)
GO:0005575	Cellular Component	GO:0043226	organelle	16	pycom04g04990(--),pycom05g32300(ACER),pycom10g05350(SHL),pycom10g05380(BLH7),pycom13g12340(ATG8I),pycom14g09530(CYP97C1),pycom15g05450(At5g56450),pycom15g28300(At4g39970),pycom15g30400(SWC4),pycom15g37570(At1g10910),pycom15g37590(--),pycom17g11120(At3g07620),pycom17g11260(AGPC),pycom17g11350(AGPS1),pycom17g11450(AGPP),pycom17g19070(rplO)
GO:0005575	Cellular Component	GO:0005623	cell	20	pycom04g04990(--),pycom05g32300(ACER),pycom10g05280(PAP),pycom10g05330(PAP2),pycom10g05350(SHL),pycom10g05380(BLH7),pycom13g12340(ATG8I),pycom14g09530(CYP97C1),pycom15g05430(HSFA2),pycom15g05450(At5g56450),pycom15g28300(At4g39970),pycom15g30400(SWC4),pycom15g37570(At1g10910),pycom15g37590(--),pycom15g37620(SRP14),pycom17g11120(At3g07620),pycom17g11260(AGPC),pycom17g11350(AGPS1),pycom17g11450(AGPP…
GO:0005575	Cellular Component	GO:0044464	cell part	20	pycom04g04990(--),pycom05g32300(ACER),pycom10g05280(PAP),pycom10g05330(PAP2),pycom10g05350(SHL),pycom10g05380(BLH7),pycom13g12340(ATG8I),pycom14g09530(CYP97C1),pycom15g05430(HSFA2),pycom15g05450(At5g56450),pycom15g28300(At4g39970),pycom15g30400(SWC4),pycom15g37570(At1g10910),pycom15g37590(--),pycom15g37620(SRP14),pycom17g11120(At3g07620),pycom17g11260(AGPC),pycom17g11350(AGPS1),pycom17g11450(AGPP…
				108
				#REF!
