# Supplementary material for: The Distribution and Origins of Pyrus hopeiensis-“Wild Plant With Tiny Population” Using Whole Genome Resequencing
Source: Front Plant Sci. 2021 Jun 17;12:668796. doi: 10.3389/fpls.2021.668796 (PMC8250157; doi:10.3389/fpls.2021.668796)
Supplement: Supplementary file 1 [file Data_Sheet_1.zip › Table S12.xlsx]

## Sheet: Pyrus_bretschneideri_Guali_vs_P
KEGG_A_class	KEGG_B_class	Pathway	Pyrus_bretschneideri_Guali_vs_P.hopeiensis_0.05_fst_pi_ratio_sig_intersect (57)	All (7950)	Pvalue	Qvalue	Pathway ID	Genes	K_IDs
Metabolism	Amino acid metabolism	Lysine degradation	5	71	0.000143856	0.00776821	ko00310	pycom01g00300(--);pycom01g00310(--);pycom10g02100(ASHH1);pycom10g02110(--);pycom10g02130(ASHH1)	K19199+K19199+K11423+K11423+K11423
Metabolism	Lipid metabolism	Sphingolipid metabolism	4	46	0.000309753	0.00836333	ko00600	pycom05g32300(ACER);pycom420g00820(--);pycom420g00840(Gba2);pycom420g00850(Gba2)	K04711+K17108+K17108+K17108
Metabolism	Glycan biosynthesis and metabolism	Other glycan degradation	3	30	0.00123679	0.0185712	ko00511	pycom420g00820(--);pycom420g00840(Gba2);pycom420g00850(Gba2)	K17108+K17108+K17108
Metabolism	Biosynthesis of other secondary metabolites	Betalain biosynthesis	2	8	0.00137565	0.0185712	ko00965	pycom01g03370(LIGB);pycom01g03380(LIGB)	K15777+K15777
Genetic Information Processing	Replication and repair	DNA replication	3	127	0.0624799	0.476845	ko03030	pycom04g05050(--);pycom08g02820(--);pycom10g05200(MCM4)	K07466+K07466+K02212
Metabolism	Biosynthesis of other secondary metabolites	Flavone and flavonol biosynthesis	1	9	0.062739	0.476845	ko00944	pycom17g27110(CYP76C3)	K05280
Metabolism	Lipid metabolism	Fatty acid elongation	2	59	0.0666455	0.476845	ko00062	pycom05g02490(KCS9);pycom16g17200(KCS20)	K15397+K15397
Metabolism	Metabolism of terpenoids and polyketides	Carotenoid biosynthesis	2	61	0.0706437	0.476845	ko00906	pycom14g09530(CYP97C1);pycom14g09540(CYP97C1)	K09837+K09837
Metabolism	Carbohydrate metabolism	Starch and sucrose metabolism	4	237	0.0894	0.513565	ko00500	pycom05g32120(BGLU22);pycom17g11260(AGPC);pycom17g11350(AGPS1);pycom17g11450(AGPP)	K01188+K00975+K00975+K00975
Metabolism	Lipid metabolism	Glycerophospholipid metabolism	3	152	0.0951045	0.513565	ko00564	pycom05g02470(CK1);pycom05g32260(Os04g0669500);pycom05g32310(CDS1)	K14156+K06130+K00981
Metabolism	Global and overview maps	Biosynthesis of secondary metabolites	18	1900	0.115255	0.565798	ko01110	pycom02g03600(AIM1);pycom05g02460(CAD);pycom05g02490(KCS9);pycom05g32060(PFP-BETA2);pycom05g32120(BGLU22);pycom05g32140(ACO2);pycom05g32310(CDS1);pycom10g05060(--);pycom10g11400(At4g35180);pycom14g09530(CYP97C1);pycom14g09540(CYP97C1);pycom15g28280(SHKA);pycom16g17200(KCS20);pycom17g11260(AGPC);pycom17g11350(AGPS1);pycom17g11450(AGPP);pycom17g27110(CYP76C3);pycom17g28240(PPOX1)	K10527+K00083+K15397+K00895+K01188+K05933+K00981+K21374+K00021+K09837+K09837+K01626+K15397+K00975+K00975+K00975+K05280+K00231
Genetic Information Processing	Replication and repair	Mismatch repair	2	98	0.155682	0.700569	ko03430	pycom04g05050(--);pycom08g02820(--)	K07466+K07466
Metabolism	Carbohydrate metabolism	Amino sugar and nucleotide sugar metabolism	3	205	0.181362	0.725243	ko00520	pycom17g11260(AGPC);pycom17g11350(AGPS1);pycom17g11450(AGPP)	K00975+K00975+K00975
Metabolism	Global and overview maps	Fatty acid metabolism	2	117	0.204567	0.725243	ko01212	pycom02g03600(AIM1);pycom10g11380(At3g03980)	K10527+K00059
Metabolism	Metabolism of cofactors and vitamins	Biotin metabolism		32	0.206032	0.725243	ko00780	pycom10g11380(At3g03980)	K00059
Genetic Information Processing	Replication and repair	Homologous recombination	2	121	0.21509	0.725243	ko03440	pycom04g05050(--);pycom08g02820(--)	K07466+K07466
Genetic Information Processing	Replication and repair	Nucleotide excision repair	2	126	0.228317	0.725243	ko03420	pycom04g05050(--);pycom08g02820(--)	K07466+K07466
Metabolism	Lipid metabolism	Cutin, suberine and wax biosynthesis	1	40	0.25064	0.751922	ko00073	pycom10g05210(FAR3)	K13356
Metabolism	Lipid metabolism	Biosynthesis of unsaturated fatty acids	1	50	0.302951	0.782419	ko01040	pycom10g11380(At3g03980)	K00059
Metabolism	Amino acid metabolism	Cysteine and methionine metabolism	2	173	0.353142	0.782419	ko00270	pycom05g32140(ACO2);pycom10g08390(MTK)	K05933+K00899
Metabolism	Lipid metabolism	Steroid biosynthesis	1	67	0.383765	0.782419	ko00100	pycom10g08450(LIP1)	K01052
Genetic Information Processing	Folding, sorting and degradation	Protein export	1	67	0.383765	0.782419	ko03060	pycom15g37620(SRP14)	K03104
Metabolism	Global and overview maps	Metabolic pathways	25	3270	0.385212	0.782419	ko01100	pycom02g03600(AIM1);pycom05g02460(CAD);pycom05g02470(CK1);pycom05g02490(KCS9);pycom05g32060(PFP-BETA2);pycom05g32120(BGLU22);pycom05g32140(ACO2);pycom05g32310(CDS1);pycom10g05060(--);pycom10g05220(VHA-a3);pycom10g08390(MTK);pycom10g11380(At3g03980);pycom10g11400(At4g35180);pycom14g09530(CYP97C1);pycom14g09540(CYP97C1);pycom15g28280(SHKA);pycom16g17200(KCS20);pycom17g11260(AGPC);pycom17g11350(AGPS…	K10527+K00083+K14156+K15397+K00895+K01188+K05933+K00981+K21374+K02154+K00899+K00059+K00021+K09837+K09837+K01626+K15397+K00975+K00975+K00975+K05280+K00231+K17108+K17108+K17108
Cellular Processes	Transport and catabolism	Autophagy - other eukaryotes	1	70	0.397038	0.782419	ko04136	pycom13g12340(ATG8I)	K08341
Metabolism	Lipid metabolism	Fatty acid biosynthesis	1	72	0.40573	0.782419	ko00061	pycom10g11380(At3g03980)	K00059
Metabolism	Metabolism of terpenoids and polyketides	Terpenoid backbone biosynthesis	1	73	0.41003	0.782419	ko00900	pycom10g11400(At4g35180)	K00021
Metabolism	Metabolism of cofactors and vitamins	Porphyrin and chlorophyll metabolism	1	74	0.414299	0.782419	ko00860	pycom17g28240(PPOX1)	K00231
Metabolism	Amino acid metabolism	Phenylalanine, tyrosine and tryptophan biosynthesis	1	77	0.426925	0.782419	ko00400	pycom15g28280(SHKA)	K01626
Metabolism	Carbohydrate metabolism	Pentose phosphate pathway	1	82	0.447377	0.782419	ko00030	pycom05g32060(PFP-BETA2)	K00895
Metabolism	Lipid metabolism	Fatty acid degradation	1	82	0.447377	0.782419	ko00071	pycom02g03600(AIM1)	K10527
Metabolism	Lipid metabolism	alpha-Linolenic acid metabolism	1	84	0.455356	0.782419	ko00592	pycom02g03600(AIM1)	K10527
Organismal Systems	Environmental adaptation	Plant-pathogen interaction	4	486	0.463656	0.782419	ko04626	pycom04g04980(--);pycom05g02490(KCS9);pycom10g05230(RD19A);pycom16g17200(KCS20)	K13420+K15397+K01373+K15397
Genetic Information Processing	Folding, sorting and degradation	Ubiquitin mediated proteolysis	2	228	0.48986	0.80159	ko04120	pycom10g05300(SKP1A);pycom10g05310(SKP1A)	K03094+K03094
Metabolism	Biosynthesis of other secondary metabolites	Flavonoid biosynthesis	1	98	0.508123	0.807018	ko00941	pycom17g27110(CYP76C3)	K05280
Metabolism	Metabolism of other amino acids	Cyanoamino acid metabolism	1	105	0.532589	0.821708	ko00460	pycom05g32120(BGLU22)	K01188
Metabolism	Carbohydrate metabolism	Fructose and mannose metabolism	1	114	0.562295	0.825359	ko00051	pycom05g32060(PFP-BETA2)	K00895
Environmental Information Processing	Signal transduction	Phosphatidylinositol signaling system	1	118	0.574895	0.825359	ko04070	pycom05g32310(CDS1)	K00981
Metabolism	Biosynthesis of other secondary metabolites	Phenylpropanoid biosynthesis	2	277	0.595917	0.825359	ko00940	pycom05g02460(CAD);pycom05g32120(BGLU22)	K00083+K01188
Metabolism	Amino acid metabolism	Glycine, serine and threonine metabolism	1	125	0.596093	0.825359	ko00260	pycom13g24020(--)	K00499
Cellular Processes	Transport and catabolism	Phagosome	1	137	0.630041	0.841228	ko04145	pycom10g05220(VHA-a3)	K02154
Genetic Information Processing	Translation	Ribosome biogenesis in eukaryotes	1	143	0.645948	0.841228	ko03008	pycom10g05370(PAB2)	K14573
Cellular Processes	Transport and catabolism	Peroxisome	1	148	0.658689	0.841228	ko04146	pycom10g05210(FAR3)	K13356
Metabolism	Carbohydrate metabolism	Pyruvate metabolism	1	156	0.678143	0.841228	ko00620	pycom04g08880(acyP)	K01512
Genetic Information Processing	Transcription	Spliceosome	2	336	0.701181	0.841228	ko03040	pycom05g32220(At1g14650);pycom17g27210(RH24)	K12825+K12835
Genetic Information Processing	Folding, sorting and degradation	Protein processing in endoplasmic reticulum	2	343	0.712071	0.841228	ko04141	pycom10g05300(SKP1A);pycom10g05310(SKP1A)	K03094+K03094
Environmental Information Processing	Signal transduction	MAPK signaling pathway - plant	1	174	0.718019	0.841228	ko04016	pycom04g04980(--)	K13420
Environmental Information Processing	Signal transduction	Plant hormone signal transduction	2	378	0.761744	0.841228	ko04075	pycom04g08900(SAUR72);pycom17g28250(IAA20)	K14488+K14484
Genetic Information Processing	Translation	Ribosome	2	390	0.777025	0.841228	ko03010	pycom05g02520(RPS1);pycom17g19070(rplO)	K02945+K02876
Metabolism	Energy metabolism	Oxidative phosphorylation	1	206	0.777276	0.841228	ko00190	pycom10g05220(VHA-a3)	K02154
Genetic Information Processing	Translation	mRNA surveillance pathway	1	207	0.778915	0.841228	ko03015	pycom15g28270(PABN3)	K14396
Metabolism	Carbohydrate metabolism	Glycolysis / Gluconeogenesis	1	222	0.802129	0.849313	ko00010	pycom05g32060(PFP-BETA2)	K00895
Cellular Processes	Transport and catabolism	Endocytosis	1	268	0.859378	0.892431	ko04144	pycom05g32180(EHD2)	K12483
Genetic Information Processing	Translation	RNA transport	1	293	0.883302	0.899968	ko03013	pycom02g03620(PRORP1)	K18213
Metabolism	Global and overview maps	Biosynthesis of amino acids	1	407	0.950528	0.950528	ko01230	pycom15g28280(SHKA)	K01626
