# Supplementary material for: The Distribution and Origins of Pyrus hopeiensis-“Wild Plant With Tiny Population” Using Whole Genome Resequencing
Source: Front Plant Sci. 2021 Jun 17;12:668796. doi: 10.3389/fpls.2021.668796 (PMC8250157; doi:10.3389/fpls.2021.668796)
Supplement: Supplementary file 1 [file Data_Sheet_1.zip › Table S5.xlsx]

## Sheet: Table S5
Length	PWH01	PWH02	PWH03	PWH04	PWH05	PWH06	PWH07	PWH08	PWH09	PWH10	PWH11	PWH12	PWH13	PWH14	PWH15	PWH16	PWH17	Pyrus_hopeiensis_HB-1	Pyrus_hopeiensis_HB-2	Pyrus_betulifolia	Pyrus_communis_L._cv._Early_Red_Comice	Pyrus_hopeiensis_HB-1-1	Pyrus_ussuriensis_Maxin._cv._Jingbaili
1	162523	150627	152221	156303	146397	153056	160444	152888	157715	151621	156545	132247	150929	141817	148431	142222	153936	156635	151348	111144	79100	124100	116993
2	59923	55828	56468	58596	53970	57794	60433	57269	59250	57308	58809	48130	56873	52171	55132	52426	57271	58743	57008	38900	33369	44959	42086
3	31037	28806	29306	29942	27924	29816	31130	29573	30345	29537	30327	25023	29170	26761	28209	26982	29849	30003	29461	19791	15459	22850	21112
4	24541	22644	22908	23654	21820	23125	24353	22969	23976	22953	23942	19856	22905	21281	21920	21270	23312	23648	23100	14660	11812	16523	15733
5	13857	12759	12943	13142	12160	12948	13637	13055	13190	12833	13265	11079	12644	11788	12380	11753	13008	13353	12706	8193	6497	9554	8709
6	15426	14225	14504	14777	13519	14721	15321	14458	15068	14435	14820	12270	14391	13183	13848	13401	14698	14830	14342	8665	7082	10057	9413
7	10543	9715	9861	10108	9422	9991	10437	9894	10258	9840	10006	8285	9783	9046	9321	9080	9950	10190	9775	6345	5452	7339	6766
8	11253	10257	10525	10876	9950	10662	11103	10514	10893	10512	10698	8975	10513	9551	10069	9813	10665	10781	10401	6132	5192	7182	6566
9	7801	7213	7221	7419	6854	7386	7713	7340	7533	7229	7526	6137	7289	6605	6987	6582	7437	7529	7231	4726	3870	5451	5137
10	7662	7165	7194	7534	6887	7349	7776	7367	7652	7347	7457	5997	7307	6718	7079	6721	7229	7556	7228	4038	3698	4861	4615
11	5313	4834	4965	5097	4713	4919	5172	4873	5140	4839	5202	4074	4940	4468	4741	4550	4884	5002	4974	3096	2570	3565	3477
12	6968	6297	6446	6709	6099	6479	6776	6440	6744	6324	6533	5345	6388	5967	6300	5952	6492	6602	6434	3600	3057	4362	4024
13	3919	3689	3688	3915	3500	3903	4066	3765	3996	3841	3877	2996	3817	3379	3593	3413	3767	3910	3741	2284	1981	2815	2560
14	4776	4386	4406	4637	4270	4511	4773	4558	4702	4483	4516	3711	4483	4152	4336	4054	4560	4667	4409	2458	2114	2891	2736
15	3171	2976	3016	3107	2886	3026	3199	3022	3177	3046	3097	2534	3018	2774	2903	2779	3124	3143	2976	1900	1574	2275	2083
16	3549	3220	3295	3399	3089	3308	3474	3272	3476	3215	3348	2829	3253	2989	3112	3041	3376	3377	3236	1782	1485	2081	1908
17	2181	1983	2055	2097	1943	2027	2156	2102	2175	2049	2160	1704	2076	1855	1986	1822	2106	2133	2018	1318	1085	1553	1362
18	3118	2819	2778	2875	2713	2904	3056	2905	2979	2838	2997	2425	2786	2525	2732	2579	2932	2992	2849	1516	1331	1815	1620
19	1791	1629	1663	1675	1570	1668	1756	1629	1686	1650	1669	1339	1645	1466	1575	1460	1723	1702	1603	1061	816	1270	1144
20	2474	2221	2261	2320	2127	2273	2368	2220	2365	2241	2375	2003	2253	2087	2178	2128	2326	2310	2291	1223	1043	1456	1357
21	1665	1533	1532	1582	1401	1598	1716	1640	1670	1596	1682	1255	1549	1417	1468	1430	1609	1666	1583	962	720	1206	1061
22	1818	1594	1663	1700	1536	1708	1836	1683	1734	1720	1696	1428	1650	1506	1597	1538	1712	1718	1658	937	760	1046	970
23	1240	1110	1123	1199	1087	1123	1185	1130	1200	1106	1197	944	1139	1012	1085	1001	1131	1180	1151	687	503	827	768
24	1660	1467	1525	1546	1433	1526	1610	1513	1507	1481	1568	1251	1407	1374	1498	1425	1482	1551	1543	789	613	952	886
25	1015	943	926	948	870	941	1007	931	960	929	965	745	881	869	926	836	930	978	929	565	418	686	630
26	1234	1113	1160	1169	1098	1123	1194	1126	1195	1126	1089	926	1098	1037	1112	1095	1161	1129	1061	617	454	718	686
27	939	831	870	867	812	898	950	870	919	883	947	731	888	770	813	769	895	914	899	569	432	631	575
28	1032	886	930	943	884	954	1020	908	1018	983	965	787	928	892	899	860	957	979	903	533	406	623	560
29	715	660	653	695	665	690	729	716	712	663	714	570	676	587	691	612	711	738	700	425	330	524	487
30	922	819	876	922	762	860	903	862	887	857	865	701	870	775	823	810	873	901	846	455	355	587	523
31	664	601	613	609	548	622	672	621	636	620	626	509	599	529	565	534	647	647	602	349	251	452	395
32	662	591	580	652	574	627	702	615	680	621	676	529	648	562	586	590	656	660	629	369	310	397	422
33	556	489	519	477	474	470	506	478	475	467	519	414	463	428	476	457	468	493	481	312	234	356	324
34	565	464	528	569	486	512	576	529	557	508	545	450	511	467	509	490	536	550	524	316	228	358	330
35	429	381	385	388	362	376	406	368	385	369	395	317	375	358	371	341	396	386	378	233	185	263	234
36	464	398	422	434	387	413	447	405	441	413	439	362	406	387	386	377	414	448	439	233	217	293	259
37	324	279	298	316	293	337	346	320	341	313	311	256	315	279	314	280	324	328	312	207	125	213	207
38	367	310	321	364	305	342	369	340	345	345	324	281	323	286	311	302	304	366	319	184	151	233	185
39	311	265	287	306	238	261	272	259	287	269	262	206	276	237	272	249	278	277	252	153	108	185	162
40	323	264	276	270	253	271	283	262	261	256	287	217	238	253	232	259	276	293	256	152	126	185	155
41	262	222	235	217	184	206	242	195	212	203	213	195	198	194	202	198	233	208	199	142	103	156	134
42	256	234	217	227	207	222	253	209	240	226	235	187	232	206	230	196	224	217	228	129	126	147	137
43	188	152	164	173	149	183	202	161	205	163	158	132	177	137	163	157	173	163	157	93	78	109	92
44	189	159	163	185	176	188	200	164	192	190	160	147	174	146	165	140	175	190	158	107	79	125	96
45	166	134	138	159	144	138	163	135	156	139	143	117	147	132	138	135	149	147	132	71	62	108	79
46	157	139	133	151	130	137	154	139	136	112	108	111	122	118	134	125	158	152	114	76	70	77	79
47	119	93	85	109	84	93	103	94	107	91	103	67	95	78	94	84	106	104	103	55	51	54	56
48	129	104	116	118	111	112	123	109	118	103	114	101	98	101	121	103	115	131	128	60	49	77	69
49	99	89	79	107	80	82	81	71	89	70	91	79	80	77	78	75	91	78	86	39	39	57	55
50	88	60	68	80	83	76	87	71	76	72	70	70	60	56	67	83	86	87	71	43	32	50	50
