# Supplementary material for: The Distribution and Origins of Pyrus hopeiensis-“Wild Plant With Tiny Population” Using Whole Genome Resequencing
Source: Front Plant Sci. 2021 Jun 17;12:668796. doi: 10.3389/fpls.2021.668796 (PMC8250157; doi:10.3389/fpls.2021.668796)
Supplement: Supplementary file 1 [file Data_Sheet_1.zip › Table S6.xlsx]

## Sheet: Table S6
Length	PWH01	PWH02	PWH03	PWH04	PWH05	PWH06	PWH07	PWH08	PWH09	PWH10	PWH11	PWH12	PWH13	PWH14	PWH15	PWH16	PWH17	Pyrus_hopeiensis_HB-1	Pyrus_hopeiensis_HB-2	Pyrus_betulifolia	Pyrus_communis_L._cv._Early_Red_Comice	Pyrus_hopeiensis_HB-1-1	Pyrus_ussuriensis_Maxin._cv._Jingbaili
1	133730	124122	125357	130187	121629	128080	133992	127742	131693	126963	130004	110623	126083	118530	123651	118100	127312	131085	125547	92616	62557	102322	96653
2	46098	43390	43776	44886	42482	44917	46679	44683	45610	44547	45282	38053	44041	41243	42764	41351	44403	45614	43981	32060	23487	36429	34245
3	22341	21324	21230	21860	20531	21795	22791	21853	22463	21905	21867	18345	21717	20147	20934	19975	21495	22337	21339	15782	11075	18068	16846
4	17140	16189	16352	16885	15811	17061	17740	17142	17354	16935	17085	13518	16771	15288	16071	15486	16591	17408	16562	11517	8429	13795	12792
5	9016	8439	8524	8916	8218	8875	9168	8823	9174	8784	8940	7305	8800	7975	8323	8007	8774	9012	8604	6136	4318	7182	6677
6	10127	9549	9587	9904	9440	9810	10240	9906	10125	9773	10072	8095	9773	8880	9531	9014	9713	10082	9692	6978	5068	8176	7510
7	7152	6680	6737	6982	6427	7011	7326	6863	7268	6974	7100	5715	6967	6301	6613	6283	6964	7027	6928	5045	3427	5863	5457
8	7353	6893	7009	7184	6705	7288	7591	7160	7254	7214	7119	6012	7011	6375	6651	6437	7154	7331	6880	4968	3460	5861	5490
9	4991	4674	4781	4996	4607	4859	5104	4940	5024	4851	4953	4083	4826	4444	4668	4459	4824	5066	4735	3683	2486	4476	4004
10	4664	4309	4345	4547	4283	4520	4651	4582	4643	4492	4579	3679	4497	4204	4294	4275	4517	4655	4442	3171	2314	3719	3458
11	3298	3096	3101	3273	3083	3223	3285	3210	3244	3165	3221	2625	3179	3031	3134	3049	3107	3281	3136	2397	1835	2952	2692
12	4013	3783	3882	4054	3755	3984	4111	4011	4118	3905	3977	3315	3968	3673	3869	3755	3897	4115	3841	2954	2150	3377	3176
13	2649	2445	2524	2582	2373	2469	2621	2507	2568	2473	2564	2178	2514	2303	2463	2352	2500	2588	2511	2067	1414	2364	2234
14	2820	2571	2641	2749	2571	2657	2751	2624	2727	2620	2689	2247	2638	2474	2604	2520	2597	2711	2586	2016	1402	2253	2168
15	2133	1922	1964	2059	1895	1960	2028	1977	2065	1914	2013	1652	1963	1871	1951	1880	1980	2046	1923	1671	1095	1899	1781
16	1995	1832	1860	2047	1844	1914	2041	1955	2020	1933	2004	1635	1979	1750	1905	1753	1922	1992	1904	1538	1039	1678	1588
17	1381	1275	1289	1412	1237	1325	1401	1295	1423	1345	1335	1122	1345	1263	1332	1267	1339	1350	1274	1225	775	1356	1298
18	1822	1662	1667	1740	1628	1660	1775	1707	1772	1682	1765	1448	1676	1593	1665	1620	1653	1778	1685	1316	899	1528	1411
19	1199	1093	1096	1183	1089	1149	1189	1107	1176	1100	1144	939	1086	1097	1136	1077	1106	1135	1119	1043	677	1174	1101
20	1325	1228	1220	1295	1188	1265	1336	1213	1312	1266	1314	1049	1263	1186	1195	1205	1249	1310	1222	968	744	1074	1043
21	1180	1047	1037	1121	1039	1074	1135	1100	1112	1049	1086	885	1075	1003	1042	997	1056	1127	1016	893	613	1117	1025
22	1078	958	988	1001	937	992	1066	982	1051	982	1002	836	967	908	941	949	967	1033	945	810	576	919	869
23	836	741	767	791	762	761	836	749	819	747	822	689	753	728	738	725	777	802	745	753	452	793	764
24	915	787	803	878	766	825	890	799	885	802	822	692	790	759	808	768	810	878	789	663	436	758	686
25	649	564	564	606	533	583	639	596	620	566	603	521	567	528	539	542	590	604	567	567	373	641	623
26	679	558	598	638	552	580	646	556	642	573	600	488	598	549	591	571	591	595	563	506	333	558	538
27	576	484	495	518	474	490	545	479	541	465	502	396	505	452	473	463	515	529	458	502	299	544	496
28	508	428	449	500	421	435	491	442	500	439	453	388	447	398	438	456	473	483	424	383	297	474	400
29	458	389	408	404	371	373	440	404	411	351	374	343	346	364	386	366	412	434	351	382	229	460	405
30	448	356	358	386	367	372	438	362	401	382	374	337	382	360	360	376	384	391	369	324	256	421	348
31	360	290	288	335	264	291	341	310	316	282	303	263	294	306	283	315	297	322	281	282	202	330	323
32	278	213	242	273	200	238	294	229	270	256	263	198	237	223	232	220	247	261	252	253	164	283	288
33	266	205	210	249	190	204	244	200	231	188	224	199	201	217	215	185	208	217	210	244	151	268	252
34	177	136	144	168	134	127	172	138	140	140	138	127	117	148	153	143	165	147	140	178	116	211	206
35	130	89	104	119	97	95	124	87	113	102	119	82	94	97	104	101	99	113	93	152	103	176	149
36	128	90	87	105	86	98	107	89	100	85	96	78	78	78	87	81	91	95	79	133	74	149	142
37	73	49	48	67	55	60	62	42	58	53	53	51	46	44	48	48	48	51	41	133	75	129	140
38	54	28	33	52	42	31	53	34	37	33	36	36	30	40	43	40	38	52	34	98	45	107	100
39	39	26	30	27	28	23	32	26	29	27	28	25	10	23	22	25	26	20	22	83	63	99	95
40	18	3	12	10	7	11	19	7	10	10	11	5	6	11	11	12	15	14	7	67	42	82	71
41	11	3	4	5	7	10	15	6	8	7	6	6	8	4	9	4	8	11	7	70	37	93	72
42	5	4	1	3	3	7	3	4	3	0	6	1	0	3	6	4	5	3	3	63	26	67	68
43	0	1	2	1	1	1	0	2	1	0	0	0	0	0	0	1	1	0	2	59	37	70	65
44	0	0	0	0	0	0	0	0	0	0	0	0	0	0	0	1	0	0	0	49	30	49	54
45	0	0	0	0	0	0	0	0	0	0	0	0	0	0	0	0	0	0	0	48	28	45	38
46	0	0	0	0	0	0	0	0	0	0	0	0	0	0	0	0	0	0	0	44	25	45	40
47	0	0	0	0	0	0	0	0	0	0	0	0	0	0	0	0	0	0	0	49	23	38	35
48	0	0	0	0	0	0	0	0	0	0	0	0	0	0	0	0	0	0	0	40	9	42	40
49	0	0	0	0	0	0	0	0	0	0	0	0	0	0	0	0	0	0	0	48	18	37	33
50	0	0	0	0	0	0	0	0	0	0	0	0	0	0	0	0	0	0	0	25	17	27	40
