# Supplementary material for: The Distribution and Origins of Pyrus hopeiensis-“Wild Plant With Tiny Population” Using Whole Genome Resequencing
Source: Front Plant Sci. 2021 Jun 17;12:668796. doi: 10.3389/fpls.2021.668796 (PMC8250157; doi:10.3389/fpls.2021.668796)
Supplement: Supplementary file 1 [file Data_Sheet_1.zip › Table S7.xlsx]

## Sheet: Pyrus_bretschneideri_Guali_vs_P
GeneID	Symbol	Description	KEGG_A_class	KEGG_B_class	Pathway	K_ID	GO Component	GO Function	GO Process
pycom15g28310	--	PREDICTED: wall-associated receptor kinase-like 20 [Malus domestica]	-	-	-	-	-	-	-
pycom08g02830	--	PREDICTED: calcium uniporter protein 4, mitochondrial [Malus domestica]	-	-	-	-	-	-	-
pycom13g12360	--	PREDICTED: MATH domain and coiled-coil domain-containing protein At3g58340-like [Malus domestica]	-	-	-	-	-	-	-
pycom09g13780	--	PREDICTED: protein NYNRIN-like [Malus domestica]	-	-	-	-	-	-	-
pycom07g23660	RLM1B	PREDICTED: TMV resistance protein N-like [Pyrus x bretschneideri]	-	-	-	-	-	-	-
pycom17g27170	--	PREDICTED: uncharacterized protein LOC103449934 [Malus domestica]	-	-	-	-	-	-	-
pycom01g03340	--	Exostosin-like protein [Corchorus capsularis]	-	-	-	-	-	-	-
pycom13g23870	COL5	PREDICTED: zinc finger protein CONSTANS-LIKE 5-like [Malus domestica]	-	-	-	-	-	-	-
pycom01g00890	--	PREDICTED: protein NYNRIN-like [Prunus mume]	-	-	-	-	-	-	-
pycom17g28250	IAA20	PREDICTED: auxin-responsive protein IAA30-like [Malus domestica]	Environmental Information Processing	Signal transduction	ko04075//Plant hormone signal transduction	K14484	-	-	-
pycom17g19130	--	PREDICTED: F-box protein At5g49610-like [Pyrus x bretschneideri]	-	-	-	-	-	-	-
pycom15g29160	RKP	PREDICTED: E3 ubiquitin-protein ligase RKP-like [Pyrus x bretschneideri]	-	-	-	-	-	GO:0046914//transition metal ion binding;GO:0061630//ubiquitin protein ligase activity	GO:0019941//modification-dependent protein catabolic process;GO:0032446//protein modification by small protein conjugation
pycom04g04970	BAM4	PREDICTED: LOW QUALITY PROTEIN: inactive beta-amylase 4, chloroplastic-like [Malus domestica]	-	-	-	-	-	-	GO:0008152//metabolic process
pycom15g29170	RKP	PREDICTED: E3 ubiquitin-protein ligase RKP-like [Pyrus x bretschneideri]	-	-	-	-	-	GO:0046914//transition metal ion binding;GO:0061630//ubiquitin protein ligase activity	GO:0019941//modification-dependent protein catabolic process;GO:0032446//protein modification by small protein conjugation
pycom02g21560	--	PREDICTED: proline iminopeptidase-like [Malus domestica]	-	-	-	-	-	-	-
pycom13g23970	--	-	-	-	-	-	-	-	-
pycom13g24110	--	PREDICTED: uncharacterized protein LOC103965550 [Pyrus x bretschneideri]	-	-	-	-	-	-	-
pycom13g23930	--	-	-	-	-	-	-	-	-
pycom15g24100	--	PREDICTED: probable LRR receptor-like serine/threonine-protein kinase At5g48740 isoform X1 [Prunus mume]	-	-	-	-	-	-	-
pycom04g05040	--	PREDICTED: LOW QUALITY PROTEIN: abnormal spindle-like microcephaly-associated protein homolog [Malus domestica]	-	-	-	-	-	-	GO:0006259//DNA metabolic process;GO:0006342//chromatin silencing;GO:0016569//covalent chromatin modification;GO:0022402//cell cycle process;GO:0031047//gene silencing by RNA;GO:0043414//macromolecule methylation;GO:0048449//floral organ formation;GO:1902589//single-organism organelle organization
pycom17g28170	CSU2	PREDICTED: uncharacterized protein C9orf78 homolog [Pyrus x bretschneideri]	-	-	-	-	-	-	-
pycom07g23790	TMN5	PREDICTED: transmembrane 9 superfamily member 5 [Vitis vinifera]	-	-	-	-	-	-	-
pycom10g05300	SKP1A	PREDICTED: SKP1-like protein 1A [Pyrus x bretschneideri]	Genetic Information Processing;Genetic Information Processing	Folding, sorting and degradation;Folding, sorting and degradation	ko04141//Protein processing in endoplasmic reticulum;ko04120//Ubiquitin mediated proteolysis	K03094;K03094	-	-	-
pycom02g03590	TCX5	PREDICTED: protein tesmin/TSO1-like CXC 5 [Pyrus x bretschneideri]	-	-	-	-	-	-	-
pycom05g32060	PFP-BETA2	PREDICTED: pyrophosphate--fructose 6-phosphate 1-phosphotransferase subunit beta-like [Malus domestica]	Metabolism;Metabolism;Metabolism;Metabolism;Metabolism	Global and overview maps;Global and overview maps;Carbohydrate metabolism;Carbohydrate metabolism;Carbohydrate metabolism	ko01100//Metabolic pathways;ko01110//Biosynthesis of secondary metabolites;ko00010//Glycolysis / Gluconeogenesis;ko00051//Fructose and mannose metabolism;ko00030//Pentose phosphate pathway	K00895;K00895;K00895;K00895;K00895	-	-	-
pycom01g04190	--	PREDICTED: uncharacterized protein LOC103928169 [Pyrus x bretschneideri]	-	-	-	-	-	-	-
pycom05g32220	At1g14650	PREDICTED: LOW QUALITY PROTEIN: probable splicing factor 3A subunit 1 [Malus domestica]	Genetic Information Processing	Transcription	ko03040//Spliceosome	K12825	-	-	-
pycom10g05090	DTX46	PREDICTED: protein DETOXIFICATION 46, chloroplastic [Pyrus x bretschneideri]	-	-	-	-	GO:0031224//intrinsic component of membrane	GO:0015291//secondary active transmembrane transporter activity	GO:0044763//single-organism cellular process
pycom10g05380	BLH7	PREDICTED: BEL1-like homeodomain protein 6 [Pyrus x bretschneideri]	-	-	-	-	GO:0043231//intracellular membrane-bounded organelle	-	GO:0010468//regulation of gene expression
pycom15g24140	PBL10	PREDICTED: protein kinase APK1A, chloroplastic-like [Pyrus x bretschneideri]	-	-	-	-	-	GO:0004672//protein kinase activity;GO:0032550//purine ribonucleoside binding	GO:0006464//cellular protein modification process;GO:0006796//phosphate-containing compound metabolic process
pycom13g23880	--	-	-	-	-	-	-	-	-
pycom17g28230	PAIR3	meiosis-specific protein ASY3 [Cajanus cajan]	-	-	-	-	-	-	-
pycom420g00830	pol	PREDICTED: RNA-directed DNA polymerase homolog [Prunus mume]	-	-	-	-	-	-	-
pycom02g21570	LRK10	PREDICTED: rust resistance kinase Lr10-like [Pyrus x bretschneideri]	-	-	-	-	-	-	-
pycom17g19100	--	PREDICTED: uncharacterized protein LOC103411999 [Malus domestica]	-	-	-	-	-	-	-
pycom13g23290	--	-	-	-	-	-	-	-	-
pycom05g02470	CK1	PREDICTED: probable choline kinase 1 [Pyrus x bretschneideri]	Metabolism;Metabolism	Global and overview maps;Lipid metabolism	ko01100//Metabolic pathways;ko00564//Glycerophospholipid metabolism	K14156;K14156	-	GO:0016772//transferase activity, transferring phosphorus-containing groups	GO:0006650//glycerophospholipid metabolic process
pycom10g05270	--	PREDICTED: LOW QUALITY PROTEIN: auxin response factor 7-like [Malus domestica]	-	-	-	-	-	-	-
pycom17g11470	FPA	PREDICTED: flowering time control protein FPA-like [Malus domestica]	-	-	-	-	-	-	-
pycom01g00110	--	hypothetical protein TanjilG_08301 [Lupinus angustifolius]	-	-	-	-	-	-	-
pycom11g16090	ANTR6	PREDICTED: probable anion transporter 6, chloroplastic [Pyrus x bretschneideri]	-	-	-	-	-	-	GO:0044763//single-organism cellular process
pycom05g32140	ACO2	PREDICTED: 1-aminocyclopropane-1-carboxylate oxidase 2 [Pyrus x bretschneideri]	Metabolism;Metabolism;Metabolism	Global and overview maps;Global and overview maps;Amino acid metabolism	ko01100//Metabolic pathways;ko01110//Biosynthesis of secondary metabolites;ko00270//Cysteine and methionine metabolism	K05933;K05933;K05933	-	-	-
pycom12494g00050	UBP6	PREDICTED: ubiquitin carboxyl-terminal hydrolase 6 [Malus domestica]	-	-	-	-	-	-	-
pycom10g11410	AATL1	PREDICTED: lysine histidine transporter-like 8 [Pyrus x bretschneideri]	-	-	-	-	-	-	-
pycom05g32240	HT1	PREDICTED: serine/threonine-protein kinase HT1-like [Pyrus x bretschneideri]	-	-	-	-	-	GO:0004672//protein kinase activity;GO:0032550//purine ribonucleoside binding	GO:0006464//cellular protein modification process;GO:0006796//phosphate-containing compound metabolic process
pycom15g30390	SWC4	PREDICTED: SWR1-complex protein 4-like isoform X2 [Pyrus x bretschneideri]	-	-	-	-	-	-	-
pycom01g00950	--	hypothetical protein VIGAN_11017800 [Vigna angularis var. angularis] [Vigna angularis]	-	-	-	-	-	-	-
pycom05g32300	ACER	PREDICTED: alkaline ceramidase 3-like [Pyrus x bretschneideri]	Metabolism	Lipid metabolism	ko00600//Sphingolipid metabolism	K04711	GO:0031224//intrinsic component of membrane;GO:0043231//intracellular membrane-bounded organelle	GO:0016810//hydrolase activity, acting on carbon-nitrogen (but not peptide) bonds	GO:0006665//sphingolipid metabolic process
pycom15g28350	At5g10290	PREDICTED: probable LRR receptor-like serine/threonine-protein kinase At5g10290 [Prunus mume]	-	-	-	-	GO:0031224//intrinsic component of membrane	GO:0004672//protein kinase activity;GO:0032550//purine ribonucleoside binding	GO:0006464//cellular protein modification process;GO:0006796//phosphate-containing compound metabolic process
pycom02g03670	--	-	-	-	-	-	-	-	-
pycom08g02820	--	PREDICTED: replication protein A 70 kDa DNA-binding subunit C-like isoform X1 [Pyrus x bretschneideri]	Genetic Information Processing;Genetic Information Processing;Genetic Information Processing;Genetic Information Processing	Replication and repair;Replication and repair;Replication and repair;Replication and repair	ko03030//DNA replication;ko03420//Nucleotide excision repair;ko03440//Homologous recombination;ko03430//Mismatch repair	K07466;K07466;K07466;K07466	-	-	-
pycom13g24060	--	PREDICTED: UDP-glycosyltransferase 85A8-like [Malus domestica]	-	-	-	-	-	-	-
pycom02g03730	--	PREDICTED: TMV resistance protein N-like isoform X1 [Pyrus x bretschneideri]	-	-	-	-	-	-	-
pycom10g05080	REP	PREDICTED: rab proteins geranylgeranyltransferase component A 2-like isoform X2 [Malus domestica]	-	-	-	-	-	-	-
pycom15g24040	At5g66900	PREDICTED: probable disease resistance protein At5g66900 [Pyrus x bretschneideri]	-	-	-	-	-	-	-
pycom06g06530	sll0608	PREDICTED: ycf49-like protein isoform X1 [Malus domestica]	-	-	-	-	-	-	-
pycom10g05340	LUG	PREDICTED: WD repeat-containing protein 13-like isoform X1 [Pyrus x bretschneideri]	-	-	-	-	-	-	-
pycom01g03370	LIGB	PREDICTED: extradiol ring-cleavage dioxygenase-like [Malus domestica]	Metabolism	Biosynthesis of other secondary metabolites	ko00965//Betalain biosynthesis	K15777	-	GO:0005506//iron ion binding;GO:0016491//oxidoreductase activity	GO:0044710//single-organism metabolic process
pycom04g05060	--	G-type lectin S-receptor-like serine/threonine-protein kinase [Morus notabilis]	-	-	-	-	-	GO:0005488//binding;GO:0016301//kinase activity;GO:0016787//hydrolase activity	GO:0006796//phosphate-containing compound metabolic process;GO:0019538//protein metabolic process
pycom13g23260	--	PREDICTED: uncharacterized protein LOC103949761 [Pyrus x bretschneideri]	-	-	-	-	-	-	-
pycom15g05370	--	PREDICTED: IQ domain-containing protein IQM1-like isoform X1 [Pyrus x bretschneideri]	-	-	-	-	-	-	-
pycom01g00180	--	-	-	-	-	-	-	-	-
pycom15g23990	At5g66900	PREDICTED: probable disease resistance protein At5g66900 isoform X2 [Pyrus x bretschneideri]	-	-	-	-	-	-	-
pycom10g11350	--	PREDICTED: uncharacterized protein LOC103411669 [Malus domestica]	-	-	-	-	-	-	-
pycom10g05210	FAR3	PREDICTED: alcohol-forming fatty acyl-CoA reductase-like [Malus domestica]	Cellular Processes;Metabolism	Transport and catabolism;Lipid metabolism	ko04146//Peroxisome;ko00073//Cutin, suberine and wax biosynthesis	K13356;K13356	-	-	-
pycom17g27160	RKS1	PREDICTED: G-type lectin S-receptor-like serine/threonine-protein kinase At1g11410 isoform X1 [Pyrus x bretschneideri]	-	-	-	-	-	-	-
pycom01g00360	--	-	-	-	-	-	-	-	-
pycom17g11430	--	PREDICTED: uncharacterized protein LOC103426009 [Malus domestica]	-	-	-	-	-	-	-
pycom01g03380	LIGB	PREDICTED: extradiol ring-cleavage dioxygenase-like [Malus domestica]	Metabolism	Biosynthesis of other secondary metabolites	ko00965//Betalain biosynthesis	K15777	-	GO:0005506//iron ion binding;GO:0016491//oxidoreductase activity	GO:0044710//single-organism metabolic process
pycom17g11320	--	PREDICTED: uncharacterized protein LOC103426009 [Malus domestica]	-	-	-	-	-	-	-
pycom11g16120	RLT1	PREDICTED: homeobox-DDT domain protein RLT1-like isoform X3 [Malus domestica]	-	-	-	-	-	-	-
pycom17g11460	CAX2	PREDICTED: vacuolar cation/proton exchanger 3-like [Malus domestica]	-	-	-	-	-	-	GO:0006812//cation transport;GO:0044763//single-organism cellular process
pycom10g08440	UGT84A13	UDP-glucose glucosyltransferase [Fragaria x ananassa]	-	-	-	-	-	GO:0016757//transferase activity, transferring glycosyl groups	-
pycom15g24000	--	PREDICTED: probable disease resistance protein At5g66900 [Pyrus x bretschneideri]	-	-	-	-	-	-	-
pycom10g02080	--	PMEI domain-containing protein [Cephalotus follicularis]	-	-	-	-	-	-	-
pycom15g28290	--	hypothetical protein PRUPE_ppa009241mg [Prunus persica]	-	-	-	-	-	-	-
pycom289g00010	USPL1	PREDICTED: BURP domain protein USPL1-like [Malus domestica]	-	-	-	-	-	-	-
pycom12494g00040	--	PREDICTED: uncharacterized protein LOC103402855 [Malus domestica]	-	-	-	-	-	-	-
pycom05g32160	AOX4	PREDICTED: ubiquinol oxidase 4, chloroplastic/chromoplastic [Pyrus x bretschneideri]	-	-	-	-	-	-	-
pycom13g23920	--	PREDICTED: probable fructokinase-5 [Malus domestica]	-	-	-	-	-	-	-
pycom09g15580	--	UBN2 domain-containing protein, partial [Cephalotus follicularis]	-	-	-	-	-	-	-
pycom17g27210	RH24	PREDICTED: DEAD-box ATP-dependent RNA helicase 24-like [Pyrus x bretschneideri]	Genetic Information Processing	Transcription	ko03040//Spliceosome	K12835	-	-	-
pycom15g23970	At5g66910	PREDICTED: probable disease resistance protein At5g66900 [Malus domestica]	-	-	-	-	-	-	-
pycom07g23720	--	PREDICTED: TMV resistance protein N-like [Pyrus x bretschneideri]	-	-	-	-	-	-	-
pycom13g23300	--	-	-	-	-	-	-	-	-
pycom01g03430	CESA5	cellulose synthase, partial [Populus ussuriensis]	-	-	-	-	GO:0031224//intrinsic component of membrane	GO:0016759//cellulose synthase activity;GO:0046914//transition metal ion binding	GO:0030243//cellulose metabolic process;GO:0045229//external encapsulating structure organization
pycom01g03960	--	-	-	-	-	-	-	-	-
pycom02g03660	--	PREDICTED: uncharacterized mitochondrial protein AtMg00810-like [Malus domestica]	-	-	-	-	-	-	-
pycom08g02870	--	PREDICTED: uncharacterized protein LOC103412218 [Malus domestica]	-	-	-	-	-	-	-
pycom01g03400	--	-	-	-	-	-	-	-	-
pycom14g09580	--	PREDICTED: golgin subfamily B member 1-like isoform X1 [Pyrus x bretschneideri]	-	-	-	-	-	-	-
pycom13g23270	--	PREDICTED: uncharacterized protein LOC103950095 [Pyrus x bretschneideri]	-	-	-	-	-	-	-
pycom17g19070	rplO	PREDICTED: 50S ribosomal protein L15-like [Malus domestica]	Genetic Information Processing	Translation	ko03010//Ribosome	K02876	GO:0044391//ribosomal subunit	-	GO:0010467//gene expression
pycom01g03450	CESA9	cellulose synthase 6A, partial [Salix miyabeana]	-	-	-	-	-	-	-
pycom17g28240	PPOX1	PREDICTED: protoporphyrinogen oxidase 1, chloroplastic-like [Pyrus x bretschneideri]	Metabolism;Metabolism;Metabolism	Global and overview maps;Global and overview maps;Metabolism of cofactors and vitamins	ko01100//Metabolic pathways;ko01110//Biosynthesis of secondary metabolites;ko00860//Porphyrin and chlorophyll metabolism	K00231;K00231;K00231	-	-	-
pycom17g19090	APS1	PREDICTED: acid phosphatase 1-like [Pyrus x bretschneideri]	-	-	-	-	-	GO:0003824//catalytic activity	GO:0006796//phosphate-containing compound metabolic process
pycom17g11160	--	PREDICTED: uncharacterized protein LOC103426009 [Malus domestica]	-	-	-	-	-	-	-
pycom976g00210	EIX1	PREDICTED: receptor-like protein 12 [Pyrus x bretschneideri]	-	-	-	-	-	-	-
pycom10g02110	--	PREDICTED: protein FAR1-RELATED SEQUENCE 2 isoform X2 [Prunus mume]	Metabolism	Amino acid metabolism	ko00310//Lysine degradation	K11423	-	-	-
pycom05g32050	--	PREDICTED: ankyrin repeat-containing protein At3g12360-like isoform X1 [Malus domestica]	-	-	-	-	-	-	-
pycom15g24160	At5g66900	PREDICTED: probable disease resistance protein At5g66900 [Pyrus x bretschneideri]	-	-	-	-	-	-	-
pycom01g03330	--	integrase core domain containing protein [Oryza sativa Japonica Group]	-	-	-	-	-	-	-
pycom07g23700	--	PREDICTED: TMV resistance protein N-like [Pyrus x bretschneideri]	-	-	-	-	-	-	-
pycom10g05370	PAB2	PREDICTED: RNA-binding protein 28-like [Pyrus x bretschneideri]	Genetic Information Processing	Translation	ko03008//Ribosome biogenesis in eukaryotes	K14573	-	-	-
pycom17g11400	--	-	-	-	-	-	-	-	-
pycom10g08450	LIP1	PREDICTED: triacylglycerol lipase 1-like isoform X1 [Pyrus x bretschneideri]	Metabolism	Lipid metabolism	ko00100//Steroid biosynthesis	K01052	-	-	-
pycom13g23120	--	PREDICTED: uncharacterized protein LOC103449644 [Malus domestica]	-	-	-	-	-	-	-
pycom17g11170	--	PREDICTED: uncharacterized protein LOC103443078 [Malus domestica]	-	-	-	-	-	-	-
pycom01g03350	Wdr83	PREDICTED: WD repeat domain-containing protein 83 [Prunus mume]	-	-	-	-	-	-	-
pycom17g19140	--	PREDICTED: uro-adherence factor A-like [Ziziphus jujuba]	-	-	-	-	-	-	-
pycom16g17180	--	PREDICTED: F-box protein CPR30-like [Malus domestica]	-	-	-	-	-	-	-
pycom13g24050	--	-	-	-	-	-	-	-	-
pycom02g21530	--	PREDICTED: rust resistance kinase Lr10-like [Pyrus x bretschneideri]	-	-	-	-	-	-	-
pycom15g05340	COAC1	PREDICTED: graves disease carrier protein homolog isoform X1 [Pyrus x bretschneideri]	-	-	-	-	GO:0031224//intrinsic component of membrane	-	GO:0044763//single-organism cellular process
pycom15g05380	IQM4	PREDICTED: IQ domain-containing protein IQM4-like [Pyrus x bretschneideri]	-	-	-	-	-	-	-
pycom02g21590	--	DUF936 domain-containing protein [Cephalotus follicularis]	-	-	-	-	-	-	-
pycom14g09590	--	-	-	-	-	-	-	-	-
pycom08g02860	--	PREDICTED: uncharacterized protein LOC108173829 [Malus domestica]	-	-	-	-	-	-	-
pycom05g32190	PP2A5	PREDICTED: protein PHLOEM PROTEIN 2-LIKE A1-like [Pyrus x bretschneideri]	-	-	-	-	-	-	-
pycom02g03710	--	PREDICTED: uncharacterized protein LOC103431478 [Malus domestica]	-	-	-	-	-	-	-
pycom13g12350	--	PREDICTED: BTB/POZ and MATH domain-containing protein 3-like isoform X1 [Pyrus x bretschneideri]	-	-	-	-	-	-	-
pycom17g11260	AGPC	ADP-glucose pyrophosphorylase, conserved site-containing protein [Cynara cardunculus var. scolymus] [Cynara cardunculus]	Metabolism;Metabolism;Metabolism;Metabolism	Global and overview maps;Global and overview maps;Carbohydrate metabolism;Carbohydrate metabolism	ko01100//Metabolic pathways;ko01110//Biosynthesis of secondary metabolites;ko00500//Starch and sucrose metabolism;ko00520//Amino sugar and nucleotide sugar metabolism	K00975;K00975;K00975;K00975	GO:0009536//plastid	GO:0070566//adenylyltransferase activity	GO:0005977//glycogen metabolic process
pycom01g03420	CESA2	PREDICTED: cellulose synthase A catalytic subunit 2 [UDP-forming] isoform X2 [Malus domestica]	-	-	-	-	-	-	-
pycom10g05350	SHL	PREDICTED: chromatin remodeling protein SHL-like [Malus domestica]	-	-	-	-	GO:0043231//intracellular membrane-bounded organelle	GO:0001071//nucleic acid binding transcription factor activity;GO:0003676//nucleic acid binding;GO:0046914//transition metal ion binding	GO:0006090//pyruvate metabolic process;GO:0006325//chromatin organization;GO:0006625//protein targeting to peroxisome;GO:0006970//response to osmotic stress;GO:0009062//fatty acid catabolic process;GO:0010038//response to metal ion;GO:0010468//regulation of gene expression;GO:0042044//fluid transport;GO:0042743//hydrogen peroxide metabolic process;GO:0044707//single-multicellular organism process…
pycom01g04150	--	hypothetical protein PRUPE_4G163000 [Prunus persica]	-	-	-	-	-	-	-
pycom13g23140	--	Chromo domain-containing protein/gag-asp_proteas domain-containing protein, partial [Cephalotus follicularis]	-	-	-	-	-	-	-
pycom10g08430	REV1	PREDICTED: DNA repair protein REV1-like [Pyrus x bretschneideri]	-	-	-	-	-	-	-
pycom12g08040	--	PREDICTED: proline iminopeptidase-like [Malus domestica]	-	-	-	-	-	-	-
pycom02g03600	AIM1	PREDICTED: peroxisomal fatty acid beta-oxidation multifunctional protein AIM1-like isoform X2 [Pyrus x bretschneideri]	Metabolism;Metabolism;Metabolism;Metabolism;Metabolism	Global and overview maps;Global and overview maps;Global and overview maps;Lipid metabolism;Lipid metabolism	ko01100//Metabolic pathways;ko01110//Biosynthesis of secondary metabolites;ko01212//Fatty acid metabolism;ko00592//alpha-Linolenic acid metabolism;ko00071//Fatty acid degradation	K10527;K10527;K10527;K10527;K10527	-	GO:0016616//oxidoreductase activity, acting on the CH-OH group of donors, NAD or NADP as acceptor;GO:0016856//racemase and epimerase activity, acting on hydroxy acids and derivatives;GO:0048037//cofactor binding	GO:0032787//monocarboxylic acid metabolic process
pycom01g04180	--	PREDICTED: uncharacterized protein LOC103928169 [Pyrus x bretschneideri]	-	-	-	-	-	-	-
pycom02g03680	N	PREDICTED: TMV resistance protein N-like [Malus domestica]	-	-	-	-	-	-	-
pycom01g00850	--	-	-	-	-	-	-	-	-
pycom16g17200	KCS20	PREDICTED: 3-ketoacyl-CoA synthase 20-like [Malus domestica]	Metabolism;Metabolism;Organismal Systems;Metabolism	Global and overview maps;Global and overview maps;Environmental adaptation;Lipid metabolism	ko01100//Metabolic pathways;ko01110//Biosynthesis of secondary metabolites;ko04626//Plant-pathogen interaction;ko00062//Fatty acid elongation	K15397;K15397;K15397;K15397	-	GO:0016746//transferase activity, transferring acyl groups	GO:0006631//fatty acid metabolic process
pycom420g00840	Gba2	PREDICTED: non-lysosomal glucosylceramidase isoform X1 [Pyrus x bretschneideri]	Metabolism;Metabolism;Metabolism	Global and overview maps;Lipid metabolism;Glycan biosynthesis and metabolism	ko01100//Metabolic pathways;ko00600//Sphingolipid metabolism;ko00511//Other glycan degradation	K17108;K17108;K17108	-	-	-
pycom02g03580	TCX5	PREDICTED: protein tesmin/TSO1-like CXC 5 [Pyrus x bretschneideri]	-	-	-	-	-	-	-
pycom07g23760	RLM1A	NBS-LRR-like protein, partial [Malus baccata]	-	-	-	-	-	-	-
pycom10g05230	RD19A	PREDICTED: cysteine protease RD19A [Pyrus x bretschneideri]	Organismal Systems	Environmental adaptation	ko04626//Plant-pathogen interaction	K01373	-	GO:0070011//peptidase activity, acting on L-amino acid peptides	-
pycom01g04080	--	-	-	-	-	-	-	-	-
pycom17g11230	--	-	-	-	-	-	-	-	-
pycom13g24010	--	PREDICTED: valine--tRNA ligase, mitochondrial 1-like [Nicotiana attenuata]	-	-	-	-	-	-	-
pycom12g08050	--	Retrovirus-related Pol polyprotein from transposon TNT 1-94 [Cajanus cajan]	-	-	-	-	-	-	-
pycom01g00140	--	-	-	-	-	-	-	-	-
pycom10g05310	SKP1A	PREDICTED: SKP1-like protein 1A [Pyrus x bretschneideri]	Genetic Information Processing;Genetic Information Processing	Folding, sorting and degradation;Folding, sorting and degradation	ko04141//Protein processing in endoplasmic reticulum;ko04120//Ubiquitin mediated proteolysis	K03094;K03094	-	-	-
pycom08g02890	At5g42610	PREDICTED: calcium uniporter protein 4, mitochondrial-like [Pyrus x bretschneideri]	-	-	-	-	-	-	-
pycom01g04090	--	hypothetical protein KK1_021049 [Cajanus cajan]	-	-	-	-	-	-	-
pycom13g23220	Tf2-12	PREDICTED: uncharacterized protein LOC103448264 [Malus domestica]	-	-	-	-	-	-	-
pycom13g23130	--	hypothetical protein F511_26680 [Dorcoceras hygrometricum]	-	-	-	-	-	-	-
pycom12g08100	PIN1C	PREDICTED: probable auxin efflux carrier component 1b [Pyrus x bretschneideri]	-	-	-	-	-	-	GO:0044763//single-organism cellular process
pycom01g03410	CESA6	PREDICTED: cellulose synthase A catalytic subunit 2 [UDP-forming] isoform X1 [Malus domestica]	-	-	-	-	GO:0031224//intrinsic component of membrane	GO:0016759//cellulose synthase activity;GO:0046914//transition metal ion binding	GO:0030243//cellulose metabolic process;GO:0045229//external encapsulating structure organization
pycom10g08390	MTK	PREDICTED: methylthioribose kinase-like [Pyrus x bretschneideri]	Metabolism;Metabolism	Global and overview maps;Amino acid metabolism	ko01100//Metabolic pathways;ko00270//Cysteine and methionine metabolism	K00899;K00899	-	GO:0016301//kinase activity	GO:0006796//phosphate-containing compound metabolic process
pycom15g24060	--	PREDICTED: probable disease resistance protein At5g66900 isoform X2 [Malus domestica]	-	-	-	-	-	-	-
pycom05g02520	RPS1	PREDICTED: 4-hydroxy-3-methylbut-2-enyl diphosphate reductase isoform X2 [Prunus mume]	Genetic Information Processing	Translation	ko03010//Ribosome	K02945	-	-	-
pycom10g02050	ERF110	PREDICTED: ethylene-responsive transcription factor ABR1-like [Pyrus x bretschneideri]	-	-	-	-	-	-	-
pycom17g27110	CYP76C3	PREDICTED: flavonoid 3'-monooxygenase-like [Pyrus x bretschneideri]	Metabolism;Metabolism;Metabolism;Metabolism	Global and overview maps;Global and overview maps;Biosynthesis of other secondary metabolites;Biosynthesis of other secondary metabolites	ko01100//Metabolic pathways;ko01110//Biosynthesis of secondary metabolites;ko00941//Flavonoid biosynthesis;ko00944//Flavone and flavonol biosynthesis	K05280;K05280;K05280;K05280	-	GO:0005488//binding	-
pycom05g32250	--	PREDICTED: uncharacterized protein LOC103946140 [Pyrus x bretschneideri]	-	-	-	-	-	-	-
pycom17g11360	SPH3	Plant self-incompatibility protein S1 family [Arabidopsis thaliana]	-	-	-	-	-	-	-
pycom02g03740	N	PREDICTED: TMV resistance protein N-like isoform X3 [Pyrus x bretschneideri]	-	-	-	-	-	-	-
pycom15g28360	At5g10290	PREDICTED: probable LRR receptor-like serine/threonine-protein kinase At5g10290 [Pyrus x bretschneideri]	-	-	-	-	-	-	-
pycom07g23710	N	PREDICTED: TMV resistance protein N-like [Pyrus x bretschneideri]	-	-	-	-	-	-	-
pycom15g05400	IQD1	PREDICTED: protein IQ-DOMAIN 1 [Pyrus x bretschneideri]	-	-	-	-	-	-	-
pycom01g00940	--	PREDICTED: uncharacterized protein LOC103963042 isoform X2 [Pyrus x bretschneideri]	-	-	-	-	-	-	-
pycom10g08410	--	PREDICTED: uncharacterized protein LOC108867382 [Pyrus x bretschneideri]	-	-	-	-	-	-	-
pycom05g32090	--	PREDICTED: protein ACCELERATED CELL DEATH 6-like [Prunus mume]	-	-	-	-	-	-	-
pycom10g05060	--	PREDICTED: UDP-glycosyltransferase 85A8-like [Malus domestica]	Metabolism;Metabolism	Global and overview maps;Global and overview maps	ko01100//Metabolic pathways;ko01110//Biosynthesis of secondary metabolites	K21374;K21374	-	-	-
pycom07g23690	--	PREDICTED: TMV resistance protein N-like [Pyrus x bretschneideri]	-	-	-	-	-	-	-
pycom15g24030	At5g66900	PREDICTED: probable disease resistance protein At5g66900 [Pyrus x bretschneideri]	-	-	-	-	-	-	-
pycom09g13170	MLN51	PREDICTED: protein CASC3-like isoform X2 [Pyrus x bretschneideri]	-	-	-	-	-	-	-
pycom01g00270	--	T4.14 [Malus x robusta]	-	-	-	-	-	-	-
pycom10g05330	PAP2	PREDICTED: purple acid phosphatase 2-like [Pyrus x bretschneideri]	-	-	-	-	GO:0005618//cell wall;GO:0005737//cytoplasm	-	GO:0008152//metabolic process;GO:0009987//cellular process
pycom15g05350	IQM4	PREDICTED: IQ domain-containing protein IQM1-like isoform X1 [Pyrus x bretschneideri]	-	-	-	-	-	-	-
pycom01g00860	--	hypothetical protein PRUPE_5G065800 [Prunus persica]	-	-	-	-	-	-	-
pycom15g05310	At5g11960	PREDICTED: probable magnesium transporter NIPA9 [Pyrus x bretschneideri]	-	-	-	-	GO:0031224//intrinsic component of membrane	-	GO:0070838//divalent metal ion transport
pycom17g11350	AGPS1	glucose-1-phosphate adenylyltransferase small subunit, chloroplastic/amyloplastic [Malus domestica]	Metabolism;Metabolism;Metabolism;Metabolism	Global and overview maps;Global and overview maps;Carbohydrate metabolism;Carbohydrate metabolism	ko01100//Metabolic pathways;ko01110//Biosynthesis of secondary metabolites;ko00500//Starch and sucrose metabolism;ko00520//Amino sugar and nucleotide sugar metabolism	K00975;K00975;K00975;K00975	GO:0009536//plastid	GO:0070566//adenylyltransferase activity	GO:0005977//glycogen metabolic process
pycom15g24110	--	PREDICTED: probable LRR receptor-like serine/threonine-protein kinase At5g48740 isoform X3 [Prunus mume]	-	-	-	-	-	-	-
pycom05g32070	--	PREDICTED: protein ACCELERATED CELL DEATH 6-like [Malus domestica]	-	-	-	-	-	-	-
pycom10g05280	PAP	PREDICTED: LOW QUALITY PROTEIN: purple acid phosphatase-like [Pyrus x bretschneideri]	-	-	-	-	GO:0005618//cell wall;GO:0005911//cell-cell junction;GO:0044444//cytoplasmic part	GO:0003824//catalytic activity;GO:0043169//cation binding	GO:0006796//phosphate-containing compound metabolic process;GO:0009267//cellular response to starvation
pycom15g05440	GRXC6	PREDICTED: glutaredoxin-C6-like [Malus domestica]	-	-	-	-	-	-	-
pycom15g37610	--	PREDICTED: uncharacterized protein LOC103425362 [Malus domestica]	-	-	-	-	-	-	-
pycom10g11360	--	PREDICTED: dehydrin COR47-like [Malus domestica]	-	-	-	-	-	-	-
pycom07g23800	RPP2A	PREDICTED: protein SUPPRESSOR OF npr1-1, CONSTITUTIVE 1-like [Pyrus x bretschneideri]	-	-	-	-	-	-	-
pycom05g02500	--	PREDICTED: QWRF motif-containing protein 3-like [Malus domestica]	-	-	-	-	-	-	-
pycom16g17150	--	PREDICTED: F-box protein CPR30-like [Pyrus x bretschneideri]	-	-	-	-	-	-	-
pycom10g05220	VHA-a3	PREDICTED: V-type proton ATPase subunit a3-like [Pyrus x bretschneideri]	Metabolism;Metabolism;Cellular Processes	Global and overview maps;Energy metabolism;Transport and catabolism	ko01100//Metabolic pathways;ko00190//Oxidative phosphorylation;ko04145//Phagosome	K02154;K02154;K02154	GO:0031224//intrinsic component of membrane;GO:0033177//proton-transporting two-sector ATPase complex, proton-transporting domain	GO:0015077//monovalent inorganic cation transmembrane transporter activity	GO:0015988//energy coupled proton transmembrane transport, against electrochemical gradient
pycom17g27140	--	NC domain-containing family protein [Populus trichocarpa]	-	-	-	-	-	-	-
pycom09g13720	TOC34	PREDICTED: translocase of chloroplast 34-like [Malus domestica]	-	-	-	-	-	-	-
pycom09g13140	At1g12663	PREDICTED: thionin-like protein 2 [Pyrus x bretschneideri]	-	-	-	-	-	-	-
pycom15g05320	LOG8	PREDICTED: cytokinin riboside 5'-monophosphate phosphoribohydrolase LOG8-like isoform X1 [Pyrus x bretschneideri]	-	-	-	-	-	-	-
pycom04g05050	--	PREDICTED: replication protein A 70 kDa DNA-binding subunit C-like isoform X1 [Pyrus x bretschneideri]	Genetic Information Processing;Genetic Information Processing;Genetic Information Processing;Genetic Information Processing	Replication and repair;Replication and repair;Replication and repair;Replication and repair	ko03030//DNA replication;ko03420//Nucleotide excision repair;ko03440//Homologous recombination;ko03430//Mismatch repair	K07466;K07466;K07466;K07466	-	-	-
pycom01g00130	--	-	-	-	-	-	-	-	-
pycom15g37590	--	PREDICTED: 54S ribosomal protein L51, mitochondrial-like isoform X1 [Brassica napus]	-	-	-	-	GO:0043231//intracellular membrane-bounded organelle	-	-
pycom13g23180	--	PREDICTED: uncharacterized protein LOC105351298 [Fragaria vesca subsp. vesca] [Fragaria vesca]	-	-	-	-	-	-	-
pycom02g03700	N	PREDICTED: TMV resistance protein N-like [Malus domestica]	-	-	-	-	-	-	-
pycom15g28270	PABN3	PREDICTED: polyadenylate-binding protein 2 isoform X1 [Malus domestica]	Genetic Information Processing	Translation	ko03015//mRNA surveillance pathway	K14396	-	GO:0097159//organic cyclic compound binding	-
pycom01g03990	PUB27	PREDICTED: U-box domain-containing protein 28-like [Malus domestica]	-	-	-	-	-	-	-
pycom17g27130	--	PREDICTED: uncharacterized protein LOC103406018 [Malus domestica]	-	-	-	-	-	-	-
pycom10g02120	EMS1	PREDICTED: leucine-rich repeat receptor protein kinase EMS1-like [Pyrus x bretschneideri]	-	-	-	-	-	GO:0004672//protein kinase activity	GO:0006468//protein phosphorylation
pycom13g24040	--	PREDICTED: uncharacterized protein LOC103406061 [Malus domestica]	-	-	-	-	-	-	-
pycom15g30410	PRL1-IFG	PREDICTED: BTB/POZ domain-containing protein At2g13690 [Pyrus x bretschneideri]	-	-	-	-	-	-	-
pycom01g00870	--	-	-	-	-	-	-	-	-
pycom08g02840	--	PREDICTED: uncharacterized protein LOC103429118 [Malus domestica]	-	-	-	-	-	-	-
pycom10g02090	PAT08	PREDICTED: protein S-acyltransferase 8-like [Pyrus x bretschneideri]	-	-	-	-	GO:0031224//intrinsic component of membrane	GO:0016409//palmitoyltransferase activity;GO:0046914//transition metal ion binding	GO:0044710//single-organism metabolic process
pycom16g17140	CPR1	PREDICTED: LOW QUALITY PROTEIN: F-box protein CPR30-like, partial [Malus domestica]	-	-	-	-	-	-	-
pycom05g32200	At1g16860	PREDICTED: uncharacterized membrane protein At1g16860-like isoform X1 [Pyrus x bretschneideri]	-	-	-	-	-	-	-
pycom07g23740	--	M48 family peptidase [Medicago truncatula]	-	-	-	-	-	-	-
pycom17g11300	--	PREDICTED: ankyrin repeat-containing protein At3g12360-like isoform X1 [Malus domestica]	-	-	-	-	-	-	-
pycom04g05000	--	Retrovirus-related Pol polyprotein from transposon TNT 1-94 [Cajanus cajan]	-	-	-	-	-	-	-
pycom01g00220	--	PREDICTED: uncharacterized protein LOC101307681 [Fragaria vesca subsp. vesca] [Fragaria vesca]	-	-	-	-	-	-	-
pycom01g04140	--	hypothetical protein [Malus domestica]	-	-	-	-	-	-	-
pycom17g27190	AAE5	PREDICTED: matrix metalloproteinase-2-like [Pyrus x bretschneideri]	-	-	-	-	-	-	-
pycom12g08070	AGAP005532	PREDICTED: 3-oxoacyl-[acyl-carrier-protein] reductase FabG-like [Malus domestica]	-	-	-	-	-	-	GO:0008152//metabolic process
pycom420g00850	Gba2	PREDICTED: non-lysosomal glucosylceramidase isoform X2 [Pyrus x bretschneideri]	Metabolism;Metabolism;Metabolism	Global and overview maps;Lipid metabolism;Glycan biosynthesis and metabolism	ko01100//Metabolic pathways;ko00600//Sphingolipid metabolism;ko00511//Other glycan degradation	K17108;K17108;K17108	-	-	-
pycom16g17170	--	PREDICTED: uncharacterized protein LOC103417751 [Malus domestica]	-	-	-	-	-	-	-
pycom14g09530	CYP97C1	PREDICTED: carotene epsilon-monooxygenase, chloroplastic-like [Pyrus x bretschneideri]	Metabolism;Metabolism;Metabolism	Global and overview maps;Global and overview maps;Metabolism of terpenoids and polyketides	ko01100//Metabolic pathways;ko01110//Biosynthesis of secondary metabolites;ko00906//Carotenoid biosynthesis	K09837;K09837;K09837	GO:0030529//intracellular ribonucleoprotein complex;GO:0042170//plastid membrane	GO:0046906//tetrapyrrole binding;GO:0046914//transition metal ion binding;GO:0072374//carotene epsilon hydroxylase activity	GO:0006090//pyruvate metabolic process;GO:0006633//fatty acid biosynthetic process;GO:0006779//porphyrin-containing compound biosynthetic process;GO:0009451//RNA modification;GO:0009886//post-embryonic morphogenesis;GO:0009887//organ morphogenesis;GO:0010467//gene expression;GO:0016109//tetraterpenoid biosynthetic process;GO:0048869//cellular developmental process
pycom15g29200	--	PREDICTED: uncharacterized protein LOC103934791 [Pyrus x bretschneideri]	-	-	-	-	-	-	-
pycom13g12370	--	PREDICTED: BTB/POZ and MATH domain-containing protein 3-like [Pyrus x bretschneideri]	-	-	-	-	-	-	-
pycom10g05250	--	RNA-processing protein, HAT helix [Corchorus capsularis]	-	-	-	-	-	-	-
pycom15g37570	At1g10910	PREDICTED: pentatricopeptide repeat-containing protein At1g10910, chloroplastic isoform X2 [Malus domestica]	-	-	-	-	GO:0009536//plastid	-	-
pycom02g21580	--	PREDICTED: uncharacterized protein LOC103933224 [Pyrus x bretschneideri]	-	-	-	-	-	-	-
pycom01g00910	--	-	-	-	-	-	-	-	-
pycom13g24020	--	PREDICTED: choline monooxygenase, chloroplastic-like [Malus domestica]	Metabolism	Amino acid metabolism	ko00260//Glycine, serine and threonine metabolism	K00499	-	-	-
pycom10g02130	ASHH1	PREDICTED: histone-lysine N-methyltransferase ASHH1-like isoform X2 [Pyrus x bretschneideri]	Metabolism	Amino acid metabolism	ko00310//Lysine degradation	K11423	-	-	-
pycom01g03280	--	PREDICTED: TMV resistance protein N-like [Malus domestica]	-	-	-	-	-	-	-
pycom15g28300	At4g39970	PREDICTED: haloacid dehalogenase-like hydrolase domain-containing protein At4g39970 [Malus domestica]	-	-	-	-	GO:0009526//plastid envelope;GO:0009532//plastid stroma	GO:0003824//catalytic activity	GO:0019758//glycosinolate biosynthetic process
pycom15g30400	SWC4	PREDICTED: SWR1-complex protein 4-like isoform X1 [Pyrus x bretschneideri]	-	-	-	-	GO:0043189//H4/H2A histone acetyltransferase complex	GO:0005488//binding;GO:0016741//transferase activity, transferring one-carbon groups	GO:0006259//DNA metabolic process;GO:0006355//regulation of transcription, DNA-templated;GO:0016573//histone acetylation
pycom09g13110	At1g52360	PREDICTED: coatomer subunit beta'-2 isoform X1 [Pyrus x bretschneideri]	-	-	-	-	GO:0043234//protein complex	GO:0004683//calmodulin-dependent protein kinase activity	GO:0006464//cellular protein modification process;GO:0015031//protein transport
pycom15g37640	--	PREDICTED: proline-rich receptor-like protein kinase PERK14 [Malus domestica]	-	-	-	-	-	GO:0003824//catalytic activity	GO:0008152//metabolic process
pycom15g30420	--	-	-	-	-	-	-	-	-
pycom14g09740	--	PREDICTED: myosin heavy chain, cardiac muscle isoform-like [Malus domestica]	-	-	-	-	-	-	-
pycom17g11380	--	PREDICTED: ankyrin repeat-containing protein NPR4-like isoform X1 [Pyrus x bretschneideri]	-	-	-	-	-	-	-
pycom08g02850	--	PREDICTED: folate-biopterin transporter 1, chloroplastic [Malus domestica]	-	-	-	-	-	-	-
pycom09g13190	CENPC	PREDICTED: uncharacterized protein LOC103948854 isoform X2 [Pyrus x bretschneideri]	-	-	-	-	-	-	-
pycom17g11330	--	hypothetical protein PRUPE_2G081600 [Prunus persica]	-	-	-	-	-	-	-
pycom15g24120	PBL10	PREDICTED: probable LRR receptor-like serine/threonine-protein kinase At5g48740 isoform X3 [Prunus mume]	-	-	-	-	-	-	-
pycom07g23780	RPS6	PREDICTED: protein SUPPRESSOR OF npr1-1, CONSTITUTIVE 1-like [Pyrus x bretschneideri]	-	-	-	-	-	-	-
pycom05g32270	MPC4	PREDICTED: mitochondrial pyruvate carrier 4 [Malus domestica]	-	-	-	-	-	-	GO:0006839//mitochondrial transport
pycom15g28280	SHKA	PREDICTED: phospho-2-dehydro-3-deoxyheptonate aldolase 2, chloroplastic-like [Malus domestica]	Metabolism;Metabolism;Metabolism;Metabolism	Global and overview maps;Global and overview maps;Global and overview maps;Amino acid metabolism	ko01100//Metabolic pathways;ko01110//Biosynthesis of secondary metabolites;ko01230//Biosynthesis of amino acids;ko00400//Phenylalanine, tyrosine and tryptophan biosynthesis	K01626;K01626;K01626;K01626	-	-	GO:0008652//cellular amino acid biosynthetic process
pycom5153684g00370	NHL13	PREDICTED: protein YLS9-like [Pyrus x bretschneideri]	-	-	-	-	-	-	-
pycom15g37620	SRP14	PREDICTED: signal recognition particle 14 kDa protein isoform X1 [Malus domestica]	Genetic Information Processing	Folding, sorting and degradation	ko03060//Protein export	K03104	GO:0048500//signal recognition particle	GO:0003723//RNA binding;GO:0005048//signal sequence binding	GO:0006613//cotranslational protein targeting to membrane
pycom976g00240	Tf2-12	PREDICTED: disease resistance RPP13-like protein 4 [Pyrus x bretschneideri]	-	-	-	-	-	-	-
pycom15g24080	--	PREDICTED: probable LRR receptor-like serine/threonine-protein kinase At5g48740 isoform X1 [Prunus mume]	-	-	-	-	-	-	-
pycom12g08060	--	PREDICTED: estradiol 17-beta-dehydrogenase 8-like [Ziziphus jujuba]	-	-	-	-	-	-	-
pycom13g24120	--	PREDICTED: uncharacterized mitochondrial protein AtMg00810-like [Malus domestica]	-	-	-	-	-	-	-
pycom01g00230	--	PREDICTED: uncharacterized protein LOC103955242 [Pyrus x bretschneideri]	-	-	-	-	-	-	-
pycom13g23230	--	PREDICTED: LOW QUALITY PROTEIN: auxin response factor 7-like [Malus domestica]	-	-	-	-	-	-	-
pycom01g03460	CESA2	PREDICTED: cellulose synthase A catalytic subunit 2 [UDP-forming] isoform X1 [Malus domestica]	-	-	-	-	GO:0031224//intrinsic component of membrane	GO:0016759//cellulose synthase activity;GO:0046914//transition metal ion binding	GO:0030243//cellulose metabolic process;GO:0045229//external encapsulating structure organization
pycom06g05750	--	Retrotransposon gag protein [Corchorus capsularis]	-	-	-	-	-	-	-
pycom17g27180	AAE6	PREDICTED: probable acyl-activating enzyme 6 [Malus domestica]	-	-	-	-	-	-	-
pycom17g19080	--	PREDICTED: uncharacterized protein LOC103950741 [Pyrus x bretschneideri]	-	-	-	-	-	-	-
pycom08g02880	--	-	-	-	-	-	-	-	-
pycom17g27200	ALE2	PREDICTED: proline-rich receptor-like protein kinase PERK3 isoform X1 [Pyrus x bretschneideri]	-	-	-	-	-	-	-
pycom01g03440	CESA5	PREDICTED: cellulose synthase A catalytic subunit 2 [UDP-forming] isoform X1 [Amborella trichopoda]	-	-	-	-	GO:0031224//intrinsic component of membrane	GO:0016759//cellulose synthase activity;GO:0046872//metal ion binding	GO:0030243//cellulose metabolic process
pycom15g24070	At5g66900	PREDICTED: probable disease resistance protein At5g66900 [Pyrus x bretschneideri]	-	-	-	-	-	-	-
pycom11g16110	--	PREDICTED: uncharacterized protein LOC103426777 [Malus domestica]	-	-	-	-	-	-	-
pycom01g03490	--	-	-	-	-	-	-	-	-
pycom09g13120	NUP50B	PREDICTED: nuclear pore complex protein NUP50A [Pyrus x bretschneideri]	-	-	-	-	-	-	-
pycom08g02900	GA17800	PREDICTED: leishmanolysin-like [Pyrus x bretschneideri]	-	-	-	-	-	GO:0046914//transition metal ion binding	GO:0019538//protein metabolic process;GO:0022610//biological adhesion
pycom1128g00090	--	-	-	-	-	-	-	-	-
pycom01g04100	--	hypothetical protein PRUPE_4G163000 [Prunus persica]	-	-	-	-	-	-	-
pycom07g23730	RH7	PREDICTED: DEAD-box ATP-dependent RNA helicase 7-like [Pyrus x bretschneideri]	-	-	-	-	-	-	-
pycom12494g00060	XBOS32	PREDICTED: probable E3 ubiquitin-protein ligase XBOS32 [Pyrus x bretschneideri]	-	-	-	-	-	GO:0003824//catalytic activity;GO:0046914//transition metal ion binding	GO:0009791//post-embryonic development;GO:0010364//regulation of ethylene biosynthetic process;GO:0016129//phytosteroid biosynthetic process;GO:0016567//protein ubiquitination;GO:0019941//modification-dependent protein catabolic process
pycom15g05420	CYP711A1	PREDICTED: cytochrome P450 711A1-like [Pyrus x bretschneideri]	-	-	-	-	GO:0031224//intrinsic component of membrane	GO:0016491//oxidoreductase activity;GO:0046906//tetrapyrrole binding;GO:0046914//transition metal ion binding	GO:0001763//morphogenesis of a branching structure;GO:0006605//protein targeting;GO:0006950//response to stress;GO:0009699//phenylpropanoid biosynthetic process;GO:0009933//meristem structural organization;GO:0016109//tetraterpenoid biosynthetic process;GO:0043067//regulation of programmed cell death;GO:0060918//auxin transport
pycom13g23170	--	PREDICTED: uncharacterized protein LOC103422910 [Malus domestica]	-	-	-	-	-	-	-
pycom15g05330	--	hypothetical protein PRUPE_1G409500 [Prunus persica]	-	-	-	-	-	-	-
pycom15g05360	IQM2	PREDICTED: IQ domain-containing protein IQM1-like isoform X1 [Pyrus x bretschneideri]	-	-	-	-	-	-	-
pycom17g11440	--	PREDICTED: ankyrin repeat-containing protein NPR4-like isoform X1 [Pyrus x bretschneideri]	-	-	-	-	-	-	-
pycom17g11200	--	PREDICTED: ankyrin repeat-containing protein NPR4-like isoform X1 [Pyrus x bretschneideri]	-	-	-	-	-	-	-
pycom04g04990	--	PREDICTED: inactive beta-amylase 4, chloroplastic-like [Malus domestica]	-	-	-	-	GO:0009536//plastid	GO:0016798//hydrolase activity, acting on glycosyl bonds	GO:0005975//carbohydrate metabolic process;GO:0044248//cellular catabolic process
pycom05g02490	KCS9	PREDICTED: 3-ketoacyl-CoA synthase 9-like [Pyrus x bretschneideri]	Metabolism;Metabolism;Organismal Systems;Metabolism	Global and overview maps;Global and overview maps;Environmental adaptation;Lipid metabolism	ko01100//Metabolic pathways;ko01110//Biosynthesis of secondary metabolites;ko04626//Plant-pathogen interaction;ko00062//Fatty acid elongation	K15397;K15397;K15397;K15397	-	-	-
pycom01g00970	--	-	-	-	-	-	-	-	-
pycom05g32180	EHD2	calcium-binding EF hand family protein [Populus trichocarpa]	Cellular Processes	Transport and catabolism	ko04144//Endocytosis	K12483	-	-	-
pycom10g11400	At4g35180	PREDICTED: lysine histidine transporter-like 8 [Pyrus x bretschneideri]	Metabolism;Metabolism;Metabolism	Global and overview maps;Global and overview maps;Metabolism of terpenoids and polyketides	ko01100//Metabolic pathways;ko01110//Biosynthesis of secondary metabolites;ko00900//Terpenoid backbone biosynthesis	K00021;K00021;K00021	-	-	-
pycom17g28180	CYP20-3	PREDICTED: peptidyl-prolyl cis-trans isomerase-like isoform X1 [Pyrus x bretschneideri]	-	-	-	-	-	-	-
pycom15g37600	EIF2A	PREDICTED: LOW QUALITY PROTEIN: eukaryotic translation initiation factor 2A [Malus domestica]	-	-	-	-	-	-	-
pycom10g05360	Os03g0165400	PREDICTED: beta-galactosidase 5-like [Pyrus x bretschneideri]	-	-	-	-	-	GO:0005488//binding;GO:0015925//galactosidase activity	GO:0044238//primary metabolic process
pycom10g02140	EMS1	PREDICTED: leucine-rich repeat receptor protein kinase EMS1-like [Pyrus x bretschneideri]	-	-	-	-	-	GO:0004672//protein kinase activity;GO:0032550//purine ribonucleoside binding	GO:0006468//protein phosphorylation
pycom05g32280	--	PREDICTED: nuclear transcription factor Y subunit gamma [Ziziphus jujuba]	-	-	-	-	-	-	-
pycom02g21620	CCH	PREDICTED: copper transport protein ATX1 [Pyrus x bretschneideri]	-	-	-	-	-	-	-
pycom15g05300	--	PREDICTED: uncharacterized protein LOC103952357 [Pyrus x bretschneideri]	-	-	-	-	-	-	-
pycom15g05450	At5g56450	PREDICTED: probable ADP,ATP carrier protein At5g56450 [Pyrus x bretschneideri]	-	-	-	-	GO:0019866//organelle inner membrane;GO:0031224//intrinsic component of membrane	GO:0000295//adenine nucleotide transmembrane transporter activity	GO:0003006//developmental process involved in reproduction;GO:0015711//organic anion transport;GO:0044763//single-organism cellular process
pycom15g28320	PCMP-E98	PREDICTED: pentatricopeptide repeat-containing protein At4g39952, mitochondrial [Pyrus x bretschneideri]	-	-	-	-	-	-	-
pycom15g05430	HSFA2	PREDICTED: heat shock factor protein HSF30 isoform X1 [Pyrus x bretschneideri]	-	-	-	-	GO:0044424//intracellular part	-	GO:0006355//regulation of transcription, DNA-templated;GO:0009408//response to heat
pycom02g21550	At1g30710	PREDICTED: flavin-dependent oxidoreductase FOX2-like [Pyrus x bretschneideri]	-	-	-	-	-	-	-
pycom05g32230	HT1	PREDICTED: serine/threonine-protein kinase HT1-like [Pyrus x bretschneideri]	-	-	-	-	-	GO:0004672//protein kinase activity;GO:0032550//purine ribonucleoside binding	GO:0006464//cellular protein modification process;GO:0006796//phosphate-containing compound metabolic process
pycom15g29220	--	hypothetical protein PRUPE_6G173600 [Prunus persica]	-	-	-	-	-	-	-
pycom13g23250	--	-	-	-	-	-	-	-	-
pycom09g15620	--	-	-	-	-	-	-	-	-
pycom13g12380	UBP12	PREDICTED: probable inactive serine/threonine-protein kinase fnkC isoform X4 [Pyrus x bretschneideri]	-	-	-	-	-	-	-
pycom11g16050	--	PREDICTED: uncharacterized protein LOC103331758 [Prunus mume]	-	-	-	-	-	-	-
pycom16g17160	CPR1	PREDICTED: LOW QUALITY PROTEIN: F-box protein CPR30-like, partial [Malus domestica]	-	-	-	-	-	-	-
pycom15g23980	At5g66900	PREDICTED: probable disease resistance protein At5g66900 [Pyrus x bretschneideri]	-	-	-	-	-	-	-
pycom10g05200	MCM4	PREDICTED: DNA replication licensing factor MCM4 [Pyrus x bretschneideri]	Genetic Information Processing	Replication and repair	ko03030//DNA replication	K02212	-	-	-
pycom01g03480	CESA5	BnaC03g60510D [Brassica napus]	-	-	-	-	-	-	-
pycom07g23770	ADR2	PREDICTED: TMV resistance protein N-like [Malus domestica]	-	-	-	-	-	-	-
pycom13g24030	--	hypothetical protein PRUPE_5G065800 [Prunus persica]	-	-	-	-	-	-	-
pycom15g05410	CYP711A1	PREDICTED: cytochrome P450 711A1-like [Pyrus x bretschneideri]	-	-	-	-	-	-	-
pycom01g03980	--	-	-	-	-	-	-	-	-
pycom05g32080	--	PREDICTED: ankyrin repeat-containing protein At3g12360-like [Malus domestica]	-	-	-	-	-	-	-
pycom04g08890	At1g01500	PREDICTED: C-terminal binding protein AN-like [Malus domestica]	-	-	-	-	-	-	-
pycom04g05070	endoub	PREDICTED: poly(U)-specific endoribonuclease-B-like [Pyrus x bretschneideri]	-	-	-	-	-	GO:0016787//hydrolase activity	-
pycom17g28190	--	PREDICTED: protein ABC transporter 1, mitochondrial-like [Pyrus x bretschneideri]	-	-	-	-	-	-	-
pycom04g05010	--	ty3-gypsy retrotransposon protein [Cucumis melo subsp. melo] [Cucumis melo]	-	-	-	-	-	-	-
pycom01g03470	CESA2	PREDICTED: cellulose synthase A catalytic subunit 2 [UDP-forming] isoform X2 [Malus domestica]	-	-	-	-	GO:0031224//intrinsic component of membrane	GO:0016759//cellulose synthase activity;GO:0046914//transition metal ion binding	GO:0030243//cellulose metabolic process;GO:0045229//external encapsulating structure organization
pycom17g11340	--	PREDICTED: ankyrin-3-like, partial [Pyrus x bretschneideri]	-	-	-	-	-	-	-
pycom05g32310	CDS1	PREDICTED: phosphatidate cytidylyltransferase 1-like [Pyrus x bretschneideri]	Metabolism;Metabolism;Metabolism;Environmental Information Processing	Global and overview maps;Global and overview maps;Lipid metabolism;Signal transduction	ko01100//Metabolic pathways;ko01110//Biosynthesis of secondary metabolites;ko00564//Glycerophospholipid metabolism;ko04070//Phosphatidylinositol signaling system	K00981;K00981;K00981;K00981	GO:0031224//intrinsic component of membrane	GO:0016772//transferase activity, transferring phosphorus-containing groups	GO:0046341//CDP-diacylglycerol metabolic process
pycom17g11130	HIPP41	PREDICTED: uncharacterized protein At4g26485-like [Pyrus x bretschneideri]	-	-	-	-	-	-	-
pycom17g28160	--	PREDICTED: paladin [Pyrus x bretschneideri]	-	-	-	-	-	-	-
pycom12438g00050	--	PREDICTED: omega-6 fatty acid desaturase, endoplasmic reticulum isozyme 2-like [Malus domestica]	-	-	-	-	-	-	-
pycom14g09620	ERG3	PREDICTED: elicitor-responsive protein 3-like [Pyrus x bretschneideri]	-	-	-	-	-	-	-
pycom05g02480	IP5P3	PREDICTED: type IV inositol polyphosphate 5-phosphatase 3 isoform X1 [Pyrus x bretschneideri]	-	-	-	-	-	-	-
pycom01g00260	--	-	-	-	-	-	-	-	-
pycom420g00820	--	PREDICTED: non-lysosomal glucosylceramidase isoform X1 [Pyrus x bretschneideri]	Metabolism;Metabolism;Metabolism	Global and overview maps;Lipid metabolism;Glycan biosynthesis and metabolism	ko01100//Metabolic pathways;ko00600//Sphingolipid metabolism;ko00511//Other glycan degradation	K17108;K17108;K17108	-	-	-
pycom17g19060	MPP	PREDICTED: mitochondrial-processing peptidase subunit alpha-like [Pyrus x bretschneideri]	-	-	-	-	-	GO:0004175//endopeptidase activity;GO:0043169//cation binding	GO:0019538//protein metabolic process
pycom15g05460	IDD4	PREDICTED: protein indeterminate-domain 7-like [Pyrus x bretschneideri]	-	-	-	-	-	-	-
pycom11g16100	--	-	-	-	-	-	-	-	-
pycom5153684g00360	NRG2	DUF632 domain-containing protein/DUF630 domain-containing protein [Cephalotus follicularis]	-	-	-	-	GO:0005911//cell-cell junction;GO:0016020//membrane	-	GO:0006464//cellular protein modification process;GO:0006625//protein targeting to peroxisome;GO:0009062//fatty acid catabolic process
pycom13g23840	--	T3.4 [Malus x robusta]	-	-	-	-	-	-	-
pycom01g03260	pol	reverse transcriptase [Corchorus capsularis]	-	-	-	-	-	-	-
pycom01g00960	--	T4.14 [Malus x robusta]	-	-	-	-	-	-	-
pycom02g03610	--	PREDICTED: protein NUCLEAR FUSION DEFECTIVE 6, chloroplastic/mitochondrial [Fragaria vesca subsp. vesca] [Fragaria vesca]	-	-	-	-	-	-	-
pycom13g23310	--	-	-	-	-	-	-	-	-
pycom15g24130	--	PREDICTED: probable disease resistance protein At5g66900 [Malus domestica]	-	-	-	-	-	-	-
pycom15g24090	At5g66900	PREDICTED: probable disease resistance protein At5g66900 [Pyrus x bretschneideri]	-	-	-	-	-	-	-
pycom15g37580	--	PREDICTED: LOW QUALITY PROTEIN: DEAD-box ATP-dependent RNA helicase 58, chloroplastic-like [Malus domestica]	-	-	-	-	-	-	-
pycom13g12390	TRAF1B	PREDICTED: TNF receptor-associated factor family protein DDB_G0285149-like isoform X3 [Pyrus x bretschneideri]	-	-	-	-	-	-	-
pycom13g23160	--	-	-	-	-	-	-	-	-
pycom01g00150	--	beta-glucosidase 16 [Nicotiana attenuata]	-	-	-	-	-	-	-
pycom17g11250	--	PREDICTED: ankyrin-3-like, partial [Pyrus x bretschneideri]	-	-	-	-	-	-	-
pycom02g03630	--	PREDICTED: probable protein ABIL5 [Pyrus x bretschneideri]	-	-	-	-	-	-	-
pycom04g04980	--	PREDICTED: LRR receptor-like serine/threonine-protein kinase EFR [Malus domestica]	Organismal Systems;Environmental Information Processing	Environmental adaptation;Signal transduction	ko04626//Plant-pathogen interaction;ko04016//MAPK signaling pathway - plant	K13420;K13420	-	-	-
pycom01g04160	SPAC3H5.08c	PREDICTED: uncharacterized WD repeat-containing protein C3H5.08c-like [Malus domestica]	-	-	-	-	-	-	-
pycom05g32100	OFP9	PREDICTED: probable transcription repressor OFP9 [Malus domestica]	-	-	-	-	-	-	-
pycom17g11390	--	PREDICTED: uncharacterized protein LOC103426009 [Malus domestica]	-	-	-	-	-	-	-
pycom16g17130	--	PREDICTED: F-box protein CPR30-like [Pyrus x bretschneideri]	-	-	-	-	-	-	-
pycom01g03360	sld1	PREDICTED: delta(8)-fatty-acid desaturase 1-like [Pyrus x bretschneideri]	-	-	-	-	-	-	-
pycom01g04200	--	PREDICTED: uncharacterized protein LOC103961809 [Pyrus x bretschneideri]	-	-	-	-	-	-	-
pycom06g05740	--	hypothetical protein PRUPE_ppa022059mg, partial [Prunus persica]	-	-	-	-	-	-	-
pycom17g11410	--	PREDICTED: histone deacetylase 5-like isoform X2 [Malus domestica]	-	-	-	-	-	-	-
pycom17g11210	--	PREDICTED: uncharacterized protein LOC103426009 [Malus domestica]	-	-	-	-	-	-	-
pycom17g11220	--	PREDICTED: ankyrin repeat-containing protein NPR4-like isoform X2 [Pyrus x bretschneideri]	-	-	-	-	-	-	-
pycom17g11120	At3g07620	PREDICTED: probable glycosyltransferase At3g07620 isoform X1 [Pyrus x bretschneideri]	-	-	-	-	GO:0031224//intrinsic component of membrane;GO:0043231//intracellular membrane-bounded organelle	GO:0008375//acetylglucosaminyltransferase activity	-
pycom17g11450	AGPP	PREDICTED: glucose-1-phosphate adenylyltransferase small subunit, chloroplastic/amyloplastic [Malus domestica]	Metabolism;Metabolism;Metabolism;Metabolism	Global and overview maps;Global and overview maps;Carbohydrate metabolism;Carbohydrate metabolism	ko01100//Metabolic pathways;ko01110//Biosynthesis of secondary metabolites;ko00500//Starch and sucrose metabolism;ko00520//Amino sugar and nucleotide sugar metabolism	K00975;K00975;K00975;K00975	GO:0009536//plastid	GO:0070566//adenylyltransferase activity	GO:0005977//glycogen metabolic process
pycom16g17190	--	Os02g0205700 [Oryza sativa Japonica Group]	-	-	-	-	-	-	-
pycom09g13130	NUP50A	PREDICTED: nuclear pore complex protein NUP50A-like [Malus domestica]	-	-	-	-	-	-	GO:0006810//transport
pycom05g32150	CLMP1	PB1 domain-containing protein/TPR_11 domain-containing protein [Cephalotus follicularis]	-	-	-	-	-	-	-
pycom07g23750	N	PREDICTED: TMV resistance protein N-like [Malus domestica]	-	-	-	-	-	-	-
pycom17g11240	--	PREDICTED: uncharacterized protein LOC103405080 [Malus domestica]	-	-	-	-	-	-	-
pycom10g07550	CXE12	PREDICTED: probable carboxylesterase 12 [Pyrus x bretschneideri]	-	-	-	-	-	-	-
pycom15g24050	At5g66900	PREDICTED: probable disease resistance protein At5g66900 [Pyrus x bretschneideri]	-	-	-	-	-	-	-
pycom05g32260	Os04g0669500	PREDICTED: probable carboxylesterase SOBER1-like [Pyrus x bretschneideri]	Metabolism	Lipid metabolism	ko00564//Glycerophospholipid metabolism	K06130	-	GO:0003824//catalytic activity	-
pycom09g13180	bshA	UDP-Glycosyltransferase superfamily protein isoform 1 [Theobroma cacao]	-	-	-	-	-	GO:0003824//catalytic activity	-
pycom08g02810	Os03g0733400	PREDICTED: zinc finger BED domain-containing protein RICESLEEPER 1-like [Pyrus x bretschneideri]	-	-	-	-	-	-	-
pycom10g05320	EPSPS-1	PREDICTED: 5'-adenylylsulfate reductase-like 5 [Pyrus x bretschneideri]	-	-	-	-	-	-	-
pycom11g16040	--	hypothetical protein PRUPE_ppa018567mg [Prunus persica]	-	-	-	-	-	-	-
pycom04g08880	acyP	Acylphosphatase family isoform 1 [Theobroma cacao]	Metabolism	Carbohydrate metabolism	ko00620//Pyruvate metabolism	K01512	-	-	-
pycom13g23210	TY3B-G	PREDICTED: uncharacterized protein LOC103448264 [Malus domestica]	-	-	-	-	-	-	-
pycom10g11390	AATL1	PREDICTED: lysine histidine transporter-like 8 [Pyrus x bretschneideri]	-	-	-	-	-	-	-
pycom09g15600	LSH10	PREDICTED: protein LIGHT-DEPENDENT SHORT HYPOCOTYLS 10-like [Pyrus x bretschneideri]	-	-	-	-	-	-	-
pycom17g19120	--	PREDICTED: suppressor protein SRP40-like [Ziziphus jujuba]	-	-	-	-	-	-	-
pycom17g28150	pald1	PREDICTED: paladin [Pyrus x bretschneideri]	-	-	-	-	-	-	-
pycom01g00200	--	-	-	-	-	-	-	-	-
pycom04g05080	--	Pleckstrin (PH) domain-containing protein isoform 1 [Theobroma cacao]	-	-	-	-	-	-	-
pycom05g02460	CAD	PREDICTED: probable mannitol dehydrogenase [Pyrus x bretschneideri]	Metabolism;Metabolism;Metabolism	Global and overview maps;Global and overview maps;Biosynthesis of other secondary metabolites	ko01100//Metabolic pathways;ko01110//Biosynthesis of secondary metabolites;ko00940//Phenylpropanoid biosynthesis	K00083;K00083;K00083	-	GO:0003824//catalytic activity;GO:0043169//cation binding	GO:0044710//single-organism metabolic process
pycom01g00300	--	PREDICTED: fructose-bisphosphate aldolase-lysine N-methyltransferase, chloroplastic isoform X2 [Malus domestica]	Metabolism	Amino acid metabolism	ko00310//Lysine degradation	K19199	-	-	-
pycom17g11290	--	PREDICTED: uncharacterized protein LOC103426009 [Malus domestica]	-	-	-	-	-	-	-
pycom04g08900	SAUR72	PREDICTED: auxin-responsive protein SAUR40-like [Pyrus x bretschneideri]	Environmental Information Processing	Signal transduction	ko04075//Plant hormone signal transduction	K14488	-	-	-
pycom02g21600	ABCD1	PREDICTED: ABC transporter D family member 1-like [Pyrus x bretschneideri]	-	-	-	-	GO:0031224//intrinsic component of membrane	GO:0015405//P-P-bond-hydrolysis-driven transmembrane transporter activity;GO:0017111//nucleoside-triphosphatase activity;GO:0032550//purine ribonucleoside binding	GO:0044763//single-organism cellular process;GO:0051234//establishment of localization
pycom13g23150	--	hypothetical protein PRUPE_5G065800 [Prunus persica]	-	-	-	-	-	-	-
pycom13g12340	ATG8I	PREDICTED: autophagy-related protein 8i-like [Pyrus x bretschneideri]	Cellular Processes	Transport and catabolism	ko04136//Autophagy - other eukaryotes	K08341	GO:0015630//microtubule cytoskeleton;GO:0030659//cytoplasmic vesicle membrane	GO:0008641//small protein activating enzyme activity;GO:0016740//transferase activity;GO:0019783//ubiquitin-like protein-specific protease activity	GO:0008104//protein localization;GO:0019538//protein metabolic process;GO:0044248//cellular catabolic process;GO:0051234//establishment of localization
pycom07g23670	RPS6	PREDICTED: TMV resistance protein N-like [Pyrus x bretschneideri]	-	-	-	-	-	-	-
pycom10g02100	ASHH1	PREDICTED: histone-lysine N-methyltransferase ASHH1-like isoform X3 [Pyrus x bretschneideri]	Metabolism	Amino acid metabolism	ko00310//Lysine degradation	K11423	-	-	-
pycom01g00920	--	PREDICTED: uncharacterized protein LOC103444994 isoform X1 [Malus domestica]	-	-	-	-	-	-	-
pycom10g11380	At3g03980	PREDICTED: short-chain type dehydrogenase/reductase-like [Malus domestica]	Metabolism;Metabolism;Metabolism;Metabolism;Metabolism	Global and overview maps;Global and overview maps;Lipid metabolism;Lipid metabolism;Metabolism of cofactors and vitamins	ko01100//Metabolic pathways;ko01212//Fatty acid metabolism;ko00061//Fatty acid biosynthesis;ko01040//Biosynthesis of unsaturated fatty acids;ko00780//Biotin metabolism	K00059;K00059;K00059;K00059;K00059	-	GO:0003824//catalytic activity	GO:0044710//single-organism metabolic process
pycom14g09540	CYP97C1	carotene epsilon-ring hydroxylase, partial [Eriobotrya japonica]	Metabolism;Metabolism;Metabolism	Global and overview maps;Global and overview maps;Metabolism of terpenoids and polyketides	ko01100//Metabolic pathways;ko01110//Biosynthesis of secondary metabolites;ko00906//Carotenoid biosynthesis	K09837;K09837;K09837	-	GO:0016712//oxidoreductase activity, acting on paired donors, with incorporation or reduction of molecular oxygen, reduced flavin or flavoprotein as one donor, and incorporation of one atom of oxygen;GO:0046906//tetrapyrrole binding;GO:0046914//transition metal ion binding	GO:0044710//single-organism metabolic process
pycom07g23680	N	PREDICTED: TMV resistance protein N-like [Pyrus x bretschneideri]	-	-	-	-	-	-	-
pycom17g27120	PCMP-H61	PREDICTED: pentatricopeptide repeat-containing protein At5g66520-like [Pyrus x bretschneideri]	-	-	-	-	-	GO:0003824//catalytic activity	GO:0006796//phosphate-containing compound metabolic process
pycom05g32120	BGLU22	PREDICTED: pyruvate kinase isozyme G, chloroplastic-like isoform X1 [Pyrus x bretschneideri]	Metabolism;Metabolism;Metabolism;Metabolism;Metabolism	Global and overview maps;Global and overview maps;Biosynthesis of other secondary metabolites;Carbohydrate metabolism;Metabolism of other amino acids	ko01100//Metabolic pathways;ko01110//Biosynthesis of secondary metabolites;ko00940//Phenylpropanoid biosynthesis;ko00500//Starch and sucrose metabolism;ko00460//Cyanoamino acid metabolism	K01188;K01188;K01188;K01188;K01188	-	-	GO:0044238//primary metabolic process
pycom17g27150	AAE5	PREDICTED: probable acyl-activating enzyme 5, peroxisomal [Pyrus x bretschneideri]	-	-	-	-	-	-	-
pycom01g00310	--	PREDICTED: fructose-bisphosphate aldolase-lysine N-methyltransferase, chloroplastic isoform X2 [Malus domestica]	Metabolism	Amino acid metabolism	ko00310//Lysine degradation	K19199	-	-	-
pycom12423g00120	--	PREDICTED: uncharacterized protein LOC103928055, partial [Pyrus x bretschneideri]	-	-	-	-	-	-	-
pycom09g14640	BCK1	PREDICTED: mitogen-activated protein kinase kinase kinase 2-like [Pyrus x bretschneideri]	-	-	-	-	-	-	-
pycom02g03620	PRORP1	PREDICTED: proteinaceous RNase P 1, chloroplastic/mitochondrial-like [Pyrus x bretschneideri]	Genetic Information Processing	Translation	ko03013//RNA transport	K18213	-	-	-
