# Supplementary material for: The Distribution and Origins of Pyrus hopeiensis-“Wild Plant With Tiny Population” Using Whole Genome Resequencing
Source: Front Plant Sci. 2021 Jun 17;12:668796. doi: 10.3389/fpls.2021.668796 (PMC8250157; doi:10.3389/fpls.2021.668796)
Supplement: Supplementary file 1 [file Data_Sheet_1.zip › Table S8.xlsx]

## Sheet: Pyrus_bretschneideri_Guali_vs_P
GO ID	Description	Pyrus_bretschneideri_Guali_vs_P.hopeiensis_0.05_fst_pi_ratio_sig_intersect (67)	All (9819)	pvalue	p.adjust	Genes
GO:0005977	glycogen metabolic process	3	16	0.000159594	0.0183727	pycom17g11260(AGPC);pycom17g11350(AGPS1);pycom17g11450(AGPP)
GO:0006112	energy reserve metabolic process	3	16	0.000159594	0.0183727	pycom17g11260(AGPC);pycom17g11350(AGPS1);pycom17g11450(AGPP)
GO:0006073	cellular glucan metabolic process	8	235	0.000184436	0.0183727	pycom01g03410(CESA6);pycom01g03430(CESA5);pycom01g03440(CESA5);pycom01g03460(CESA2);pycom01g03470(CESA2);pycom17g11260(AGPC);pycom17g11350(AGPS1);pycom17g11450(AGPP)
GO:0044264	cellular polysaccharide metabolic process	8	240	0.000213017	0.0183727	pycom01g03410(CESA6);pycom01g03430(CESA5);pycom01g03440(CESA5);pycom01g03460(CESA2);pycom01g03470(CESA2);pycom17g11260(AGPC);pycom17g11350(AGPS1);pycom17g11450(AGPP)
GO:0044042	glucan metabolic process	8	258	0.000347733	0.0239935	pycom01g03410(CESA6);pycom01g03430(CESA5);pycom01g03440(CESA5);pycom01g03460(CESA2);pycom01g03470(CESA2);pycom17g11260(AGPC);pycom17g11350(AGPS1);pycom17g11450(AGPP)
GO:0030243	cellulose metabolic process	5	103	0.000664493	0.0347676	pycom01g03410(CESA6);pycom01g03430(CESA5);pycom01g03440(CESA5);pycom01g03460(CESA2);pycom01g03470(CESA2)
GO:0044262	cellular carbohydrate metabolic process	8	287	0.00070543	0.0347676	pycom01g03410(CESA6);pycom01g03430(CESA5);pycom01g03440(CESA5);pycom01g03460(CESA2);pycom01g03470(CESA2);pycom17g11260(AGPC);pycom17g11350(AGPS1);pycom17g11450(AGPP)
GO:0051273	beta-glucan metabolic process	5	124	0.0015311	0.0660289	pycom01g03410(CESA6);pycom01g03430(CESA5);pycom01g03440(CESA5);pycom01g03460(CESA2);pycom01g03470(CESA2)
GO:0005976	polysaccharide metabolic process	8	368	0.00340786	0.130635	pycom01g03410(CESA6);pycom01g03430(CESA5);pycom01g03440(CESA5);pycom01g03460(CESA2);pycom01g03470(CESA2);pycom17g11260(AGPC);pycom17g11350(AGPS1);pycom17g11450(AGPP)
GO:0015980	energy derivation by oxidation of organic compounds	3	50	0.00473419	0.163329	pycom17g11260(AGPC);pycom17g11350(AGPS1);pycom17g11450(AGPP)
GO:0044248	cellular catabolic process	7	324	0.00636095	0.199502	pycom04g04990(--);pycom10g05350(SHL);pycom12494g00060(XBOS32);pycom13g12340(ATG8I);pycom15g29160(RKP);pycom15g29170(RKP);pycom5153684g00360(NRG2)
GO:0044255	cellular lipid metabolic process	8	464	0.0132067	0.232905	pycom05g02470(CK1);pycom05g32300(ACER);pycom05g32310(CDS1);pycom10g05350(SHL);pycom14g09530(CYP97C1);pycom15g05420(CYP711A1);pycom16g17200(KCS20);pycom5153684g00360(NRG2)
GO:0009693	ethylene biosynthetic process	1	2	0.0136011	0.232905	pycom12494g00060(XBOS32)
GO:0010364	regulation of ethylene biosynthetic process	1	2	0.0136011	0.232905	pycom12494g00060(XBOS32)
GO:0031335	regulation of sulfur amino acid metabolic process	1	2	0.0136011	0.232905	pycom12494g00060(XBOS32)
GO:0042762	regulation of sulfur metabolic process	1	2	0.0136011	0.232905	pycom12494g00060(XBOS32)
GO:0043450	alkene biosynthetic process	1	2	0.0136011	0.232905	pycom12494g00060(XBOS32)
GO:1900674	olefin biosynthetic process	1	2	0.0136011	0.232905	pycom12494g00060(XBOS32)
GO:1900908	regulation of olefin metabolic process	1	2	0.0136011	0.232905	pycom12494g00060(XBOS32)
GO:1900911	regulation of olefin biosynthetic process	1	2	0.0136011	0.232905	pycom12494g00060(XBOS32)
GO:0006629	lipid metabolic process	9	566	0.0141768	0.232905	pycom05g02470(CK1);pycom05g32300(ACER);pycom05g32310(CDS1);pycom10g05350(SHL);pycom12494g00060(XBOS32);pycom14g09530(CYP97C1);pycom15g05420(CYP711A1);pycom16g17200(KCS20);pycom5153684g00360(NRG2)
GO:0009056	catabolic process	7	387	0.0159362	0.240803	pycom04g04990(--);pycom10g05350(SHL);pycom12494g00060(XBOS32);pycom13g12340(ATG8I);pycom15g29160(RKP);pycom15g29170(RKP);pycom5153684g00360(NRG2)
GO:1902580	single-organism cellular localization	3	78	0.0160535	0.240803	pycom10g05350(SHL);pycom15g37620(SRP14);pycom5153684g00360(NRG2)
GO:0055114	oxidation-reduction process	3	90	0.0234039	0.311381	pycom17g11260(AGPC);pycom17g11350(AGPS1);pycom17g11450(AGPP)
GO:0005975	carbohydrate metabolic process	9	626	0.0255669	0.311381	pycom01g03410(CESA6);pycom01g03430(CESA5);pycom01g03440(CESA5);pycom01g03460(CESA2);pycom01g03470(CESA2);pycom04g04990(--);pycom17g11260(AGPC);pycom17g11350(AGPS1);pycom17g11450(AGPP)
GO:0006521	regulation of cellular amino acid metabolic process	1	4	0.02702	0.311381	pycom12494g00060(XBOS32)
GO:0033238	regulation of cellular amine metabolic process	1	4	0.02702	0.311381	pycom12494g00060(XBOS32)
GO:0016108	tetraterpenoid metabolic process	2	39	0.028899	0.311381	pycom14g09530(CYP97C1);pycom15g05420(CYP711A1)
GO:0016109	tetraterpenoid biosynthetic process	2	39	0.028899	0.311381	pycom14g09530(CYP97C1);pycom15g05420(CYP711A1)
GO:0006473	protein acetylation	1	5	0.0336619	0.311381	pycom15g30400(SWC4)
GO:0006475	internal protein amino acid acetylation	1	5	0.0336619	0.311381	pycom15g30400(SWC4)
GO:0016573	histone acetylation	1	5	0.0336619	0.311381	pycom15g30400(SWC4)
GO:0018393	internal peptidyl-lysine acetylation	1	5	0.0336619	0.311381	pycom15g30400(SWC4)
GO:0018394	peptidyl-lysine acetylation	1	5	0.0336619	0.311381	pycom15g30400(SWC4)
GO:0043543	protein acylation	1	5	0.0336619	0.311381	pycom15g30400(SWC4)
GO:1902582	single-organism intracellular transport	5	264	0.033819	0.311381	pycom05g32270(MPC4);pycom10g05350(SHL);pycom15g05420(CYP711A1);pycom15g37620(SRP14);pycom5153684g00360(NRG2)
GO:0006625	protein targeting to peroxisome	2	44	0.0361022	0.311381	pycom10g05350(SHL);pycom5153684g00360(NRG2)
GO:0043574	peroxisomal transport	2	44	0.0361022	0.311381	pycom10g05350(SHL);pycom5153684g00360(NRG2)
GO:0072662	protein localization to peroxisome	2	44	0.0361022	0.311381	pycom10g05350(SHL);pycom5153684g00360(NRG2)
GO:0072663	establishment of protein localization to peroxisome	2	44	0.0361022	0.311381	pycom10g05350(SHL);pycom5153684g00360(NRG2)
GO:0006631	fatty acid metabolic process	4	189	0.0398644	0.330699	pycom10g05350(SHL);pycom14g09530(CYP97C1);pycom16g17200(KCS20);pycom5153684g00360(NRG2)
GO:0001763	morphogenesis of a branching structure	1	6	0.040259	0.330699	pycom15g05420(CYP711A1)
GO:0007031	peroxisome organization	2	50	0.0455517	0.365473	pycom10g05350(SHL);pycom5153684g00360(NRG2)
GO:0046341	CDP-diacylglycerol metabolic process	1	7	0.0468118	0.367047	pycom05g32310(CDS1)
GO:0016114	terpenoid biosynthetic process	2	52	0.0488834	0.374773	pycom14g09530(CYP97C1);pycom15g05420(CYP711A1)
GO:0006839	mitochondrial transport	1	8	0.0533206	0.388422	pycom05g32270(MPC4)
GO:0006605	protein targeting	4	208	0.0533496	0.388422	pycom10g05350(SHL);pycom15g05420(CYP711A1);pycom15g37620(SRP14);pycom5153684g00360(NRG2)
GO:0044550	secondary metabolite biosynthetic process	2	55	0.0540414	0.388422	pycom15g05420(CYP711A1);pycom15g28300(At4g39970)
GO:0072594	establishment of protein localization to organelle	2	56	0.055802	0.392892	pycom10g05350(SHL);pycom5153684g00360(NRG2)
GO:0016567	protein ubiquitination	1	9	0.0597855	0.41252	pycom12494g00060(XBOS32)
GO:0008299	isoprenoid biosynthetic process	2	59	0.061203	0.41402	pycom14g09530(CYP97C1);pycom15g05420(CYP711A1)
GO:0045229	external encapsulating structure organization	4	223	0.0655527	0.424966	pycom01g03410(CESA6);pycom01g03430(CESA5);pycom01g03460(CESA2);pycom01g03470(CESA2)
GO:0010565	regulation of cellular ketone metabolic process	1	10	0.0662069	0.424966	pycom12494g00060(XBOS32)
GO:0009062	fatty acid catabolic process	2	64	0.0705813	0.424966	pycom10g05350(SHL);pycom5153684g00360(NRG2)
GO:0033365	protein localization to organelle	2	64	0.0705813	0.424966	pycom10g05350(SHL);pycom5153684g00360(NRG2)
GO:0044242	cellular lipid catabolic process	2	64	0.0705813	0.424966	pycom10g05350(SHL);pycom5153684g00360(NRG2)
GO:0072329	monocarboxylic acid catabolic process	2	64	0.0705813	0.424966	pycom10g05350(SHL);pycom5153684g00360(NRG2)
GO:0006613	cotranslational protein targeting to membrane	1	11	0.0725852	0.424966	pycom15g37620(SRP14)
GO:0019941	modification-dependent protein catabolic process	3	143	0.0739071	0.424966	pycom12494g00060(XBOS32);pycom15g29160(RKP);pycom15g29170(RKP)
GO:0043632	modification-dependent macromolecule catabolic process	3	143	0.0739071	0.424966	pycom12494g00060(XBOS32);pycom15g29160(RKP);pycom15g29170(RKP)
GO:0016042	lipid catabolic process	2	67	0.0764197	0.43221	pycom10g05350(SHL);pycom5153684g00360(NRG2)
GO:0006091	generation of precursor metabolites and energy	3	152	0.0851867	0.458986	pycom17g11260(AGPC);pycom17g11350(AGPS1);pycom17g11450(AGPP)
GO:0006612	protein targeting to membrane	1	13	0.0852132	0.458986	pycom15g37620(SRP14)
GO:0016054	organic acid catabolic process	2	72	0.0864756	0.458986	pycom10g05350(SHL);pycom5153684g00360(NRG2)
GO:0046395	carboxylic acid catabolic process	2	72	0.0864756	0.458986	pycom10g05350(SHL);pycom5153684g00360(NRG2)
GO:1901575	organic substance catabolic process	5	352	0.0917196	0.479443	pycom10g05350(SHL);pycom12494g00060(XBOS32);pycom15g29160(RKP);pycom15g29170(RKP);pycom5153684g00360(NRG2)
GO:0044282	small molecule catabolic process	2	76	0.0947914	0.488105	pycom10g05350(SHL);pycom5153684g00360(NRG2)
GO:0009887	organ morphogenesis	2	77	0.0969055	0.491653	pycom04g05040(--);pycom14g09530(CYP97C1)
GO:0009886	post-embryonic morphogenesis	2	80	0.103328	0.507481	pycom04g05040(--);pycom14g09530(CYP97C1)
GO:0006886	intracellular protein transport	4	264	0.105612	0.507481	pycom10g05350(SHL);pycom15g05420(CYP711A1);pycom15g37620(SRP14);pycom5153684g00360(NRG2)
GO:0051603	proteolysis involved in cellular protein catabolic process	3	170	0.109776	0.507481	pycom12494g00060(XBOS32);pycom15g29160(RKP);pycom15g29170(RKP)
GO:0044238	primary metabolic process	37	4619	0.110624	0.507481	pycom01g03410(CESA6);pycom01g03430(CESA5);pycom01g03440(CESA5);pycom01g03460(CESA2);pycom01g03470(CESA2);pycom04g04990(--);pycom04g05040(--);pycom04g05060(--);pycom05g02470(CK1);pycom05g32120(BGLU22);pycom05g32230(HT1);pycom05g32240(HT1);pycom05g32300(ACER);pycom05g32310(CDS1);pycom08g02900(GA17800);pycom09g13110(At1g52360);pycom10g02120(EMS1);pycom10g02140(EMS1);pycom10g05350(SHL);pycom10g05360(…
GO:0046907	intracellular transport	5	374	0.111267	0.507481	pycom05g32270(MPC4);pycom10g05350(SHL);pycom15g05420(CYP711A1);pycom15g37620(SRP14);pycom5153684g00360(NRG2)
GO:0006721	terpenoid metabolic process	2	85	0.114283	0.507481	pycom14g09530(CYP97C1);pycom15g05420(CYP711A1)
GO:0051649	establishment of localization in cell	5	379	0.115976	0.507481	pycom05g32270(MPC4);pycom10g05350(SHL);pycom15g05420(CYP711A1);pycom15g37620(SRP14);pycom5153684g00360(NRG2)
GO:0006665	sphingolipid metabolic process	1	18	0.116047	0.507481	pycom05g32300(ACER)
GO:0015988	energy coupled proton transmembrane transport, against electrochemical gradient	1	18	0.116047	0.507481	pycom10g05220(VHA-a3)
GO:1902600	hydrogen ion transmembrane transport	1	18	0.116047	0.507481	pycom10g05220(VHA-a3)
GO:0044712	single-organism catabolic process	2	86	0.116509	0.507481	pycom10g05350(SHL);pycom5153684g00360(NRG2)
GO:0030163	protein catabolic process	3	178	0.121499	0.507481	pycom12494g00060(XBOS32);pycom15g29160(RKP);pycom15g29170(RKP)
GO:0044257	cellular protein catabolic process	3	178	0.121499	0.507481	pycom12494g00060(XBOS32);pycom15g29160(RKP);pycom15g29170(RKP)
GO:0072657	protein localization to membrane	1	19	0.12209	0.507481	pycom15g37620(SRP14)
GO:0090150	establishment of protein localization to membrane	1	19	0.12209	0.507481	pycom15g37620(SRP14)
GO:0015031	protein transport	5	388	0.124692	0.508224	pycom09g13110(At1g52360);pycom10g05350(SHL);pycom15g05420(CYP711A1);pycom15g37620(SRP14);pycom5153684g00360(NRG2)
GO:0034613	cellular protein localization	4	284	0.128438	0.508224	pycom10g05350(SHL);pycom15g05420(CYP711A1);pycom15g37620(SRP14);pycom5153684g00360(NRG2)
GO:0070727	cellular macromolecule localization	4	284	0.128438	0.508224	pycom10g05350(SHL);pycom15g05420(CYP711A1);pycom15g37620(SRP14);pycom5153684g00360(NRG2)
GO:0045184	establishment of protein localization	5	394	0.13067	0.508224	pycom09g13110(At1g52360);pycom10g05350(SHL);pycom15g05420(CYP711A1);pycom15g37620(SRP14);pycom5153684g00360(NRG2)
GO:0009408	response to heat	1	21	0.134053	0.508224	pycom15g05430(HSFA2)
GO:0009692	ethylene metabolic process	1	21	0.134053	0.508224	pycom12494g00060(XBOS32)
GO:0043449	cellular alkene metabolic process	1	21	0.134053	0.508224	pycom12494g00060(XBOS32)
GO:1900673	olefin metabolic process	1	21	0.134053	0.508224	pycom12494g00060(XBOS32)
GO:0009699	phenylpropanoid biosynthetic process	1	22	0.139975	0.524905	pycom15g05420(CYP711A1)
GO:0051641	cellular localization	5	410	0.147242	0.546221	pycom05g32270(MPC4);pycom10g05350(SHL);pycom15g05420(CYP711A1);pycom15g37620(SRP14);pycom5153684g00360(NRG2)
GO:0042180	cellular ketone metabolic process	1	24	0.151698	0.556765	pycom12494g00060(XBOS32)
GO:0006720	isoprenoid metabolic process	2	103	0.155865	0.563262	pycom14g09530(CYP97C1);pycom15g05420(CYP711A1)
GO:0048449	floral organ formation	1	25	0.157501	0.563262	pycom04g05040(--)
GO:0006650	glycerophospholipid metabolic process	2	105	0.160654	0.563262	pycom05g02470(CK1);pycom05g32310(CDS1)
GO:0031326	regulation of cellular biosynthetic process	4	311	0.162223	0.563262	pycom04g05040(--);pycom12494g00060(XBOS32);pycom15g05430(HSFA2);pycom15g30400(SWC4)
GO:0048444	floral organ morphogenesis	1	26	0.163264	0.563262	pycom04g05040(--)
GO:0048563	post-embryonic organ morphogenesis	1	26	0.163264	0.563262	pycom04g05040(--)
GO:0046486	glycerolipid metabolic process	2	109	0.170312	0.577763	pycom05g02470(CK1);pycom05g32310(CDS1)
GO:0044265	cellular macromolecule catabolic process	3	209	0.170817	0.577763	pycom12494g00060(XBOS32);pycom15g29160(RKP);pycom15g29170(RKP)
GO:0008610	lipid biosynthetic process	3	211	0.174182	0.579985	pycom12494g00060(XBOS32);pycom14g09530(CYP97C1);pycom15g05420(CYP711A1)
GO:0009914	hormone transport	1	29	0.180323	0.579985	pycom15g05420(CYP711A1)
GO:0060918	auxin transport	1	29	0.180323	0.579985	pycom15g05420(CYP711A1)
GO:0098660	inorganic ion transmembrane transport	1	29	0.180323	0.579985	pycom10g05220(VHA-a3)
GO:0098662	inorganic cation transmembrane transport	1	29	0.180323	0.579985	pycom10g05220(VHA-a3)
GO:0016129	phytosteroid biosynthetic process	1	30	0.185932	0.579985	pycom12494g00060(XBOS32)
GO:0048588	developmental cell growth	1	30	0.185932	0.579985	pycom10g05350(SHL)
GO:0006325	chromatin organization	3	218	0.186106	0.579985	pycom04g05040(--);pycom10g05350(SHL);pycom15g30400(SWC4)
GO:0009889	regulation of biosynthetic process	4	331	0.189152	0.579985	pycom04g05040(--);pycom12494g00060(XBOS32);pycom15g05430(HSFA2);pycom15g30400(SWC4)
GO:0032446	protein modification by small protein conjugation	3	220	0.189553	0.579985	pycom12494g00060(XBOS32);pycom15g29160(RKP);pycom15g29170(RKP)
GO:0008104	protein localization	6	568	0.189966	0.579985	pycom09g13110(At1g52360);pycom10g05350(SHL);pycom13g12340(ATG8I);pycom15g05420(CYP711A1);pycom15g37620(SRP14);pycom5153684g00360(NRG2)
GO:0043412	macromolecule modification	14	1600	0.192751	0.581011	pycom04g05040(--);pycom05g32230(HT1);pycom05g32240(HT1);pycom09g13110(At1g52360);pycom10g02120(EMS1);pycom10g02140(EMS1);pycom12494g00060(XBOS32);pycom14g09530(CYP97C1);pycom15g24140(PBL10);pycom15g28350(At5g10290);pycom15g29160(RKP);pycom15g29170(RKP);pycom15g30400(SWC4);pycom5153684g00360(NRG2)
GO:0016128	phytosteroid metabolic process	1	32	0.197038	0.581011	pycom12494g00060(XBOS32)
GO:0016144	S-glycoside biosynthetic process	1	32	0.197038	0.581011	pycom15g28300(At4g39970)
GO:0019758	glycosinolate biosynthetic process	1	32	0.197038	0.581011	pycom15g28300(At4g39970)
GO:0051171	regulation of nitrogen compound metabolic process	4	338	0.198909	0.581556	pycom04g05040(--);pycom12494g00060(XBOS32);pycom15g05430(HSFA2);pycom15g30400(SWC4)
GO:0006355	regulation of transcription, DNA-templated	3	230	0.207032	0.586215	pycom04g05040(--);pycom15g05430(HSFA2);pycom15g30400(SWC4)
GO:1903506	regulation of nucleic acid-templated transcription	3	230	0.207032	0.586215	pycom04g05040(--);pycom15g05430(HSFA2);pycom15g30400(SWC4)
GO:0006644	phospholipid metabolic process	2	124	0.207299	0.586215	pycom05g02470(CK1);pycom05g32310(CDS1)
GO:0019748	secondary metabolic process	2	124	0.207299	0.586215	pycom15g05420(CYP711A1);pycom15g28300(At4g39970)
GO:0071702	organic substance transport	6	587	0.210217	0.589634	pycom09g13110(At1g52360);pycom10g05350(SHL);pycom15g05420(CYP711A1);pycom15g05450(At5g56450);pycom15g37620(SRP14);pycom5153684g00360(NRG2)
GO:0098655	cation transmembrane transport	1	35	0.213418	0.593784	pycom10g05220(VHA-a3)
GO:2001141	regulation of RNA biosynthetic process	3	235	0.21591	0.595368	pycom04g05040(--);pycom15g05430(HSFA2);pycom15g30400(SWC4)
GO:0048513	animal organ development	2	130	0.222342	0.595368	pycom04g05040(--);pycom14g09530(CYP97C1)
GO:0006633	fatty acid biosynthetic process	1	37	0.224155	0.595368	pycom14g09530(CYP97C1)
GO:0016143	S-glycoside metabolic process	1	37	0.224155	0.595368	pycom15g28300(At4g39970)
GO:0019757	glycosinolate metabolic process	1	37	0.224155	0.595368	pycom15g28300(At4g39970)
GO:0051252	regulation of RNA metabolic process	3	241	0.226672	0.595368	pycom04g05040(--);pycom15g05430(HSFA2);pycom15g30400(SWC4)
GO:1902589	single-organism organelle organization	4	358	0.227603	0.595368	pycom04g05040(--);pycom10g05350(SHL);pycom15g30400(SWC4);pycom5153684g00360(NRG2)
GO:0032787	monocarboxylic acid metabolic process	5	479	0.227793	0.595368	pycom02g03600(AIM1);pycom10g05350(SHL);pycom14g09530(CYP97C1);pycom16g17200(KCS20);pycom5153684g00360(NRG2)
GO:0042044	fluid transport	1	39	0.234747	0.599186	pycom10g05350(SHL)
GO:0072330	monocarboxylic acid biosynthetic process	1	40	0.239989	0.599186	pycom14g09530(CYP97C1)
GO:0044106	cellular amine metabolic process	1	41	0.245197	0.599186	pycom12494g00060(XBOS32)
GO:0033036	macromolecule localization	6	621	0.248281	0.599186	pycom09g13110(At1g52360);pycom10g05350(SHL);pycom13g12340(ATG8I);pycom15g05420(CYP711A1);pycom15g37620(SRP14);pycom5153684g00360(NRG2)
GO:0006508	proteolysis	3	256	0.254012	0.599186	pycom12494g00060(XBOS32);pycom15g29160(RKP);pycom15g29170(RKP)
GO:0070647	protein modification by small protein conjugation or removal	3	258	0.257697	0.599186	pycom12494g00060(XBOS32);pycom15g29160(RKP);pycom15g29170(RKP)
GO:1901362	organic cyclic compound biosynthetic process	6	634	0.263366	0.599186	pycom04g05040(--);pycom12494g00060(XBOS32);pycom14g09530(CYP97C1);pycom15g05420(CYP711A1);pycom15g05430(HSFA2);pycom15g30400(SWC4)
GO:0006342	chromatin silencing	1	45	0.265676	0.599186	pycom04g05040(--)
GO:0045814	negative regulation of gene expression, epigenetic	1	45	0.265676	0.599186	pycom04g05040(--)
GO:0048569	post-embryonic organ development	1	45	0.265676	0.599186	pycom04g05040(--)
GO:0008152	metabolic process	55	7678	0.271395	0.599186	pycom01g03370(LIGB);pycom01g03380(LIGB);pycom01g03410(CESA6);pycom01g03430(CESA5);pycom01g03440(CESA5);pycom01g03460(CESA2);pycom01g03470(CESA2);pycom02g03600(AIM1);pycom04g04970(BAM4);pycom04g04990(--);pycom04g05040(--);pycom04g05060(--);pycom05g02460(CAD);pycom05g02470(CK1);pycom05g32120(BGLU22);pycom05g32230(HT1);pycom05g32240(HT1);pycom05g32300(ACER);pycom05g32310(CDS1);pycom08g02900(GA17800)…
GO:0016569	covalent chromatin modification	2	150	0.272964	0.599186	pycom04g05040(--);pycom15g30400(SWC4)
GO:0009057	macromolecule catabolic process	3	267	0.274369	0.599186	pycom12494g00060(XBOS32);pycom15g29160(RKP);pycom15g29170(RKP)
GO:0022610	biological adhesion	1	47	0.275709	0.599186	pycom08g02900(GA17800)
GO:0045892	negative regulation of transcription, DNA-templated	1	47	0.275709	0.599186	pycom04g05040(--)
GO:1903507	negative regulation of nucleic acid-templated transcription	1	47	0.275709	0.599186	pycom04g05040(--)
GO:0016482	cytoplasmic transport	2	153	0.280576	0.599186	pycom10g05350(SHL);pycom5153684g00360(NRG2)
GO:0009698	phenylpropanoid metabolic process	1	48	0.280675	0.599186	pycom15g05420(CYP711A1)
GO:0044765	single-organism transport	9	1045	0.2808	0.599186	pycom05g32270(MPC4);pycom10g05220(VHA-a3);pycom10g05350(SHL);pycom15g05310(At5g11960);pycom15g05420(CYP711A1);pycom15g05450(At5g56450);pycom15g37620(SRP14);pycom17g11460(CAX2);pycom5153684g00360(NRG2)
GO:0048589	developmental growth	1	49	0.285608	0.599186	pycom10g05350(SHL)
GO:2000113	negative regulation of cellular macromolecule biosynthetic process	1	49	0.285608	0.599186	pycom04g05040(--)
GO:0045934	negative regulation of nucleobase-containing compound metabolic process	1	50	0.290507	0.599186	pycom04g05040(--)
GO:0051253	negative regulation of RNA metabolic process	1	50	0.290507	0.599186	pycom04g05040(--)
GO:1902679	negative regulation of RNA biosynthetic process	1	50	0.290507	0.599186	pycom04g05040(--)
GO:0019219	regulation of nucleobase-containing compound metabolic process	3	277	0.293033	0.599186	pycom04g05040(--);pycom15g05430(HSFA2);pycom15g30400(SWC4)
GO:0051276	chromosome organization	3	277	0.293033	0.599186	pycom04g05040(--);pycom10g05350(SHL);pycom15g30400(SWC4)
GO:0006351	transcription, DNA-templated	3	279	0.296779	0.599186	pycom04g05040(--);pycom15g05430(HSFA2);pycom15g30400(SWC4)
GO:0044283	small molecule biosynthetic process	3	280	0.298654	0.599186	pycom12494g00060(XBOS32);pycom14g09530(CYP97C1);pycom15g28280(SHKA)
GO:0010558	negative regulation of macromolecule biosynthetic process	1	52	0.300206	0.599186	pycom04g05040(--)
GO:0031327	negative regulation of cellular biosynthetic process	1	52	0.300206	0.599186	pycom04g05040(--)
GO:0051172	negative regulation of nitrogen compound metabolic process	1	52	0.300206	0.599186	pycom04g05040(--)
GO:1902578	single-organism localization	9	1066	0.300898	0.599186	pycom05g32270(MPC4);pycom10g05220(VHA-a3);pycom10g05350(SHL);pycom15g05310(At5g11960);pycom15g05420(CYP711A1);pycom15g05450(At5g56450);pycom15g37620(SRP14);pycom17g11460(CAX2);pycom5153684g00360(NRG2)
GO:0097659	nucleic acid-templated transcription	3	283	0.304281	0.599186	pycom04g05040(--);pycom15g05430(HSFA2);pycom15g30400(SWC4)
GO:0006779	porphyrin-containing compound biosynthetic process	1	53	0.305007	0.599186	pycom14g09530(CYP97C1)
GO:0009267	cellular response to starvation	1	53	0.305007	0.599186	pycom10g05280(PAP)
GO:0009308	amine metabolic process	1	53	0.305007	0.599186	pycom12494g00060(XBOS32)
GO:0009890	negative regulation of biosynthetic process	1	53	0.305007	0.599186	pycom04g05040(--)
GO:0031667	response to nutrient levels	1	53	0.305007	0.599186	pycom10g05280(PAP)
GO:0031669	cellular response to nutrient levels	1	53	0.305007	0.599186	pycom10g05280(PAP)
GO:0042594	response to starvation	1	53	0.305007	0.599186	pycom10g05280(PAP)
GO:0033014	tetrapyrrole biosynthetic process	1	54	0.309775	0.599186	pycom14g09530(CYP97C1)
GO:0046165	alcohol biosynthetic process	1	54	0.309775	0.599186	pycom12494g00060(XBOS32)
GO:0044237	cellular metabolic process	39	5350	0.312893	0.599186	pycom01g03410(CESA6);pycom01g03430(CESA5);pycom01g03440(CESA5);pycom01g03460(CESA2);pycom01g03470(CESA2);pycom02g03600(AIM1);pycom04g04990(--);pycom04g05040(--);pycom04g05060(--);pycom05g02470(CK1);pycom05g32230(HT1);pycom05g32240(HT1);pycom05g32300(ACER);pycom05g32310(CDS1);pycom09g13110(At1g52360);pycom10g02120(EMS1);pycom10g02140(EMS1);pycom10g05280(PAP);pycom10g05350(SHL);pycom10g08390(MTK);p…
GO:0016568	chromatin modification	2	166	0.313477	0.599186	pycom04g05040(--);pycom15g30400(SWC4)
GO:0009991	response to extracellular stimulus	1	55	0.31451	0.599186	pycom10g05280(PAP)
GO:0031668	cellular response to extracellular stimulus	1	55	0.31451	0.599186	pycom10g05280(PAP)
GO:0048646	anatomical structure formation involved in morphogenesis	1	55	0.31451	0.599186	pycom04g05040(--)
GO:0071496	cellular response to external stimulus	1	55	0.31451	0.599186	pycom10g05280(PAP)
GO:0006464	cellular protein modification process	12	1494	0.316825	0.599186	pycom05g32230(HT1);pycom05g32240(HT1);pycom09g13110(At1g52360);pycom10g02120(EMS1);pycom10g02140(EMS1);pycom12494g00060(XBOS32);pycom15g24140(PBL10);pycom15g28350(At5g10290);pycom15g29160(RKP);pycom15g29170(RKP);pycom15g30400(SWC4);pycom5153684g00360(NRG2)
GO:1901617	organic hydroxy compound biosynthetic process	1	56	0.319214	0.599186	pycom12494g00060(XBOS32)
GO:2000112	regulation of cellular macromolecule biosynthetic process	3	291	0.319315	0.599186	pycom04g05040(--);pycom15g05430(HSFA2);pycom15g30400(SWC4)
GO:0043436	oxoacid metabolic process	8	950	0.320257	0.599186	pycom02g03600(AIM1);pycom10g05350(SHL);pycom12494g00060(XBOS32);pycom14g09530(CYP97C1);pycom15g28280(SHKA);pycom15g28300(At4g39970);pycom16g17200(KCS20);pycom5153684g00360(NRG2)
GO:0006082	organic acid metabolic process	8	951	0.321302	0.599186	pycom02g03600(AIM1);pycom10g05350(SHL);pycom12494g00060(XBOS32);pycom14g09530(CYP97C1);pycom15g28280(SHKA);pycom15g28300(At4g39970);pycom16g17200(KCS20);pycom5153684g00360(NRG2)
GO:0036211	protein modification process	12	1502	0.323637	0.600295	pycom05g32230(HT1);pycom05g32240(HT1);pycom09g13110(At1g52360);pycom10g02120(EMS1);pycom10g02140(EMS1);pycom12494g00060(XBOS32);pycom15g24140(PBL10);pycom15g28350(At5g10290);pycom15g29160(RKP);pycom15g29170(RKP);pycom15g30400(SWC4);pycom5153684g00360(NRG2)
GO:0006643	membrane lipid metabolic process	1	58	0.328527	0.601737	pycom05g32300(ACER)
GO:0006694	steroid biosynthetic process	1	58	0.328527	0.601737	pycom12494g00060(XBOS32)
GO:0010556	regulation of macromolecule biosynthetic process	3	297	0.330604	0.601737	pycom04g05040(--);pycom15g05430(HSFA2);pycom15g30400(SWC4)
GO:0044723	single-organism carbohydrate metabolic process	3	298	0.332486	0.601737	pycom17g11260(AGPC);pycom17g11350(AGPS1);pycom17g11450(AGPP)
GO:0031324	negative regulation of cellular metabolic process	1	59	0.333136	0.601737	pycom04g05040(--)
GO:0015992	proton transport	1	60	0.337714	0.606829	pycom10g05220(VHA-a3)
GO:0009933	meristem structural organization	1	61	0.34226	0.608659	pycom15g05420(CYP711A1)
GO:0048532	anatomical structure arrangement	1	61	0.34226	0.608659	pycom15g05420(CYP711A1)
GO:0010817	regulation of hormone levels	1	62	0.346777	0.613528	pycom15g05420(CYP711A1)
GO:0019438	aromatic compound biosynthetic process	5	571	0.350109	0.615855	pycom04g05040(--);pycom14g09530(CYP97C1);pycom15g05420(CYP711A1);pycom15g05430(HSFA2);pycom15g30400(SWC4)
GO:0080090	regulation of primary metabolic process	4	439	0.351662	0.615855	pycom04g05040(--);pycom12494g00060(XBOS32);pycom15g05430(HSFA2);pycom15g30400(SWC4)
GO:0010038	response to metal ion	1	66	0.364538	0.630057	pycom10g05350(SHL)
GO:0044763	single-organism cellular process	27	3689	0.36504	0.630057	pycom02g03600(AIM1);pycom02g21600(ABCD1);pycom04g05040(--);pycom05g02470(CK1);pycom05g32300(ACER);pycom05g32310(CDS1);pycom10g05090(DTX46);pycom10g05220(VHA-a3);pycom10g05280(PAP);pycom10g05350(SHL);pycom11g16090(ANTR6);pycom12494g00060(XBOS32);pycom12g08100(PIN1C);pycom14g09530(CYP97C1);pycom15g05340(COAC1);pycom15g05420(CYP711A1);pycom15g05450(At5g56450);pycom15g28280(SHKA);pycom15g28300(At4g39…
GO:0032774	RNA biosynthetic process	3	317	0.368188	0.630057	pycom04g05040(--);pycom15g05430(HSFA2);pycom15g30400(SWC4)
GO:0009987	cellular process	49	6916	0.368776	0.630057	pycom01g03410(CESA6);pycom01g03430(CESA5);pycom01g03440(CESA5);pycom01g03460(CESA2);pycom01g03470(CESA2);pycom02g03600(AIM1);pycom02g21600(ABCD1);pycom04g04990(--);pycom04g05040(--);pycom04g05060(--);pycom05g02470(CK1);pycom05g32230(HT1);pycom05g32240(HT1);pycom05g32300(ACER);pycom05g32310(CDS1);pycom09g13110(At1g52360);pycom10g02120(EMS1);pycom10g02140(EMS1);pycom10g05090(DTX46);pycom10g05220(VH…
GO:0031047	gene silencing by RNA	1	67	0.368903	0.630057	pycom04g05040(--)
GO:0008202	steroid metabolic process	1	68	0.373239	0.634322	pycom12494g00060(XBOS32)
GO:0006090	pyruvate metabolic process	2	192	0.378189	0.639584	pycom10g05350(SHL);pycom14g09530(CYP97C1)
GO:0051234	establishment of localization	13	1715	0.386052	0.646576	pycom02g21600(ABCD1);pycom05g32270(MPC4);pycom09g13110(At1g52360);pycom09g13130(NUP50A);pycom10g05220(VHA-a3);pycom10g05350(SHL);pycom13g12340(ATG8I);pycom15g05310(At5g11960);pycom15g05420(CYP711A1);pycom15g05450(At5g56450);pycom15g37620(SRP14);pycom17g11460(CAX2);pycom5153684g00360(NRG2)
GO:0048523	negative regulation of cellular process	1	71	0.386071	0.646576	pycom04g05040(--)
GO:0048437	floral organ development	1	73	0.394482	0.65747	pycom04g05040(--)
GO:0031323	regulation of cellular metabolic process	4	469	0.398711	0.661323	pycom04g05040(--);pycom12494g00060(XBOS32);pycom15g05430(HSFA2);pycom15g30400(SWC4)
GO:0006796	phosphate-containing compound metabolic process	13	1739	0.406654	0.669928	pycom04g05060(--);pycom05g02470(CK1);pycom05g32230(HT1);pycom05g32240(HT1);pycom05g32310(CDS1);pycom10g02120(EMS1);pycom10g02140(EMS1);pycom10g05280(PAP);pycom10g08390(MTK);pycom15g24140(PBL10);pycom15g28350(At5g10290);pycom17g19090(APS1);pycom17g27120(PCMP-H61)
GO:0006810	transport	11	1456	0.407783	0.669928	pycom05g32270(MPC4);pycom09g13110(At1g52360);pycom09g13130(NUP50A);pycom10g05220(VHA-a3);pycom10g05350(SHL);pycom15g05310(At5g11960);pycom15g05420(CYP711A1);pycom15g05450(At5g56450);pycom15g37620(SRP14);pycom17g11460(CAX2);pycom5153684g00360(NRG2)
GO:0006468	protein phosphorylation	2	207	0.414438	0.675379	pycom10g02120(EMS1);pycom10g02140(EMS1)
GO:0009451	RNA modification	1	78	0.415016	0.675379	pycom14g09530(CYP97C1)
GO:0016049	cell growth	1	80	0.423035	0.68027	pycom10g05350(SHL)
GO:1901659	glycosyl compound biosynthetic process	1	80	0.423035	0.68027	pycom15g28300(At4g39970)
GO:0006790	sulfur compound metabolic process	2	211	0.423936	0.68027	pycom12494g00060(XBOS32);pycom15g28300(At4g39970)
GO:0006793	phosphorus metabolic process	13	1769	0.432553	0.690883	pycom04g05060(--);pycom05g02470(CK1);pycom05g32230(HT1);pycom05g32240(HT1);pycom05g32310(CDS1);pycom10g02120(EMS1);pycom10g02140(EMS1);pycom10g05280(PAP);pycom10g08390(MTK);pycom15g24140(PBL10);pycom15g28350(At5g10290);pycom17g19090(APS1);pycom17g27120(PCMP-H61)
GO:0009266	response to temperature stimulus	1	83	0.434863	0.691184	pycom15g05430(HSFA2)
GO:0010941	regulation of cell death	1	84	0.438752	0.691184	pycom15g05420(CYP711A1)
GO:0043067	regulation of programmed cell death	1	84	0.438752	0.691184	pycom15g05420(CYP711A1)
GO:0016043	cellular component organization	9	1206	0.441423	0.692231	pycom01g03410(CESA6);pycom01g03430(CESA5);pycom01g03460(CESA2);pycom01g03470(CESA2);pycom04g05040(--);pycom10g05350(SHL);pycom15g30400(SWC4);pycom15g37620(SRP14);pycom5153684g00360(NRG2)
GO:0019752	carboxylic acid metabolic process	7	924	0.445009	0.693446	pycom02g03600(AIM1);pycom10g05350(SHL);pycom12494g00060(XBOS32);pycom14g09530(CYP97C1);pycom15g28280(SHKA);pycom16g17200(KCS20);pycom5153684g00360(NRG2)
GO:0009653	anatomical structure morphogenesis	3	361	0.449355	0.693446	pycom04g05040(--);pycom14g09530(CYP97C1);pycom15g05420(CYP711A1)
GO:0010035	response to inorganic substance	1	87	0.450262	0.693446	pycom10g05350(SHL)
GO:0006818	hydrogen transport	1	88	0.454046	0.693446	pycom10g05220(VHA-a3)
GO:0016053	organic acid biosynthetic process	2	224	0.454257	0.693446	pycom14g09530(CYP97C1);pycom15g28280(SHKA)
GO:0046394	carboxylic acid biosynthetic process	2	224	0.454257	0.693446	pycom14g09530(CYP97C1);pycom15g28280(SHKA)
GO:0040029	regulation of gene expression, epigenetic	1	89	0.457805	0.695783	pycom04g05040(--)
GO:0044710	single-organism metabolic process	22	3116	0.468733	0.69928	pycom01g03370(LIGB);pycom01g03380(LIGB);pycom02g03600(AIM1);pycom05g02460(CAD);pycom05g02470(CK1);pycom05g32300(ACER);pycom05g32310(CDS1);pycom10g02090(PAT08);pycom10g05350(SHL);pycom10g11380(At3g03980);pycom12494g00060(XBOS32);pycom14g09530(CYP97C1);pycom14g09540(CYP97C1);pycom15g05420(CYP711A1);pycom15g28280(SHKA);pycom15g28300(At4g39970);pycom15g30400(SWC4);pycom16g17200(KCS20);pycom17g11260(A…
GO:0012501	programmed cell death	1	92	0.46893	0.69928	pycom15g05420(CYP711A1)
GO:0015672	monovalent inorganic cation transport	1	92	0.46893	0.69928	pycom10g05220(VHA-a3)
GO:0009791	post-embryonic development	3	376	0.476168	0.69928	pycom04g05040(--);pycom12494g00060(XBOS32);pycom14g09530(CYP97C1)
GO:0006778	porphyrin-containing compound metabolic process	1	94	0.476221	0.69928	pycom14g09530(CYP97C1)
GO:0044711	single-organism biosynthetic process	5	668	0.482913	0.69928	pycom12494g00060(XBOS32);pycom14g09530(CYP97C1);pycom15g05420(CYP711A1);pycom15g28280(SHKA);pycom15g28300(At4g39970)
GO:0033013	tetrapyrrole metabolic process	1	96	0.483414	0.69928	pycom14g09530(CYP97C1)
GO:0019538	protein metabolic process	16	2264	0.483646	0.69928	pycom04g05060(--);pycom05g32230(HT1);pycom05g32240(HT1);pycom08g02900(GA17800);pycom09g13110(At1g52360);pycom10g02120(EMS1);pycom10g02140(EMS1);pycom12494g00060(XBOS32);pycom13g12340(ATG8I);pycom15g24140(PBL10);pycom15g28350(At5g10290);pycom15g29160(RKP);pycom15g29170(RKP);pycom15g30400(SWC4);pycom17g19060(MPP);pycom5153684g00360(NRG2)
GO:0006066	alcohol metabolic process	1	97	0.486974	0.69928	pycom12494g00060(XBOS32)
GO:0018205	peptidyl-lysine modification	1	97	0.486974	0.69928	pycom15g30400(SWC4)
GO:0070838	divalent metal ion transport	1	97	0.486974	0.69928	pycom15g05310(At5g11960)
GO:0072511	divalent inorganic cation transport	1	97	0.486974	0.69928	pycom15g05310(At5g11960)
GO:0051179	localization	13	1834	0.488726	0.69928	pycom02g21600(ABCD1);pycom05g32270(MPC4);pycom09g13110(At1g52360);pycom09g13130(NUP50A);pycom10g05220(VHA-a3);pycom10g05350(SHL);pycom13g12340(ATG8I);pycom15g05310(At5g11960);pycom15g05420(CYP711A1);pycom15g05450(At5g56450);pycom15g37620(SRP14);pycom17g11460(CAX2);pycom5153684g00360(NRG2)
GO:0043170	macromolecule metabolic process	30	4312	0.490434	0.69928	pycom01g03410(CESA6);pycom01g03430(CESA5);pycom01g03440(CESA5);pycom01g03460(CESA2);pycom01g03470(CESA2);pycom04g05040(--);pycom04g05060(--);pycom05g32230(HT1);pycom05g32240(HT1);pycom08g02900(GA17800);pycom09g13110(At1g52360);pycom10g02120(EMS1);pycom10g02140(EMS1);pycom10g05350(SHL);pycom10g05380(BLH7);pycom12494g00060(XBOS32);pycom13g12340(ATG8I);pycom14g09530(CYP97C1);pycom15g05430(HSFA2);pyc…
GO:0044802	single-organism membrane organization	1	98	0.490509	0.69928	pycom15g37620(SRP14)
GO:0006812	cation transport	3	389	0.498936	0.705451	pycom10g05220(VHA-a3);pycom15g05310(At5g11960);pycom17g11460(CAX2)
GO:0008219	cell death	1	101	0.500972	0.705451	pycom15g05420(CYP711A1)
GO:1901657	glycosyl compound metabolic process	1	101	0.500972	0.705451	pycom15g28300(At4g39970)
GO:0034220	ion transmembrane transport	1	102	0.504413	0.707408	pycom10g05220(VHA-a3)
GO:0015711	organic anion transport	1	103	0.50783	0.709317	pycom15g05450(At5g56450)
GO:0048869	cellular developmental process	2	249	0.509977	0.709444	pycom10g05350(SHL);pycom14g09530(CYP97C1)
GO:0009908	flower development	1	106	0.517943	0.717632	pycom04g05040(--)
GO:0018193	peptidyl-amino acid modification	1	107	0.521268	0.71935	pycom15g30400(SWC4)
GO:0071840	cellular component organization or biogenesis	9	1288	0.524024	0.720271	pycom01g03410(CESA6);pycom01g03430(CESA5);pycom01g03460(CESA2);pycom01g03470(CESA2);pycom04g05040(--);pycom10g05350(SHL);pycom15g30400(SWC4);pycom15g37620(SRP14);pycom5153684g00360(NRG2)
GO:0042743	hydrogen peroxide metabolic process	1	109	0.527851	0.722653	pycom10g05350(SHL)
GO:0000096	sulfur amino acid metabolic process	1	111	0.534344	0.728652	pycom12494g00060(XBOS32)
GO:0018130	heterocycle biosynthetic process	4	563	0.540605	0.734286	pycom04g05040(--);pycom14g09530(CYP97C1);pycom15g05430(HSFA2);pycom15g30400(SWC4)
GO:0044260	cellular macromolecule metabolic process	23	3372	0.546975	0.738743	pycom01g03410(CESA6);pycom01g03430(CESA5);pycom01g03440(CESA5);pycom01g03460(CESA2);pycom01g03470(CESA2);pycom04g05040(--);pycom05g32230(HT1);pycom05g32240(HT1);pycom09g13110(At1g52360);pycom10g02120(EMS1);pycom10g02140(EMS1);pycom12494g00060(XBOS32);pycom14g09530(CYP97C1);pycom15g05430(HSFA2);pycom15g24140(PBL10);pycom15g28350(At5g10290);pycom15g29160(RKP);pycom15g29170(RKP);pycom15g30400(SWC4);…
GO:0016265	death	1	116	0.550196	0.738743	pycom15g05420(CYP711A1)
GO:0071704	organic substance metabolic process	39	5713	0.55031	0.738743	pycom01g03410(CESA6);pycom01g03430(CESA5);pycom01g03440(CESA5);pycom01g03460(CESA2);pycom01g03470(CESA2);pycom02g03600(AIM1);pycom04g04990(--);pycom04g05040(--);pycom04g05060(--);pycom05g02470(CK1);pycom05g32230(HT1);pycom05g32240(HT1);pycom05g32300(ACER);pycom05g32310(CDS1);pycom08g02900(GA17800);pycom09g13110(At1g52360);pycom10g02120(EMS1);pycom10g02140(EMS1);pycom10g05350(SHL);pycom10g05380(BL…
GO:0051188	cofactor biosynthetic process	1	117	0.553302	0.739881	pycom14g09530(CYP97C1)
GO:0016310	phosphorylation	2	273	0.559949	0.745878	pycom10g02120(EMS1);pycom10g02140(EMS1)
GO:0055085	transmembrane transport	1	124	0.57446	0.759343	pycom10g05220(VHA-a3)
GO:0072593	reactive oxygen species metabolic process	1	124	0.57446	0.759343	pycom10g05350(SHL)
GO:0043414	macromolecule methylation	1	125	0.577401	0.760318	pycom04g05040(--)
GO:0006811	ion transport	4	594	0.583873	0.765917	pycom10g05220(VHA-a3);pycom15g05310(At5g11960);pycom15g05450(At5g56450);pycom17g11460(CAX2)
GO:0048468	cell development	1	128	0.586103	0.765931	pycom10g05350(SHL)
GO:0061024	membrane organization	1	134	0.602983	0.785015	pycom15g37620(SRP14)
GO:0016458	gene silencing	1	135	0.605729	0.785626	pycom04g05040(--)
GO:0032259	methylation	1	136	0.608457	0.786209	pycom04g05040(--)
GO:0090567	reproductive shoot system development	1	137	0.611166	0.786763	pycom04g05040(--)
GO:0010629	negative regulation of gene expression	1	142	0.624438	0.797893	pycom04g05040(--)
GO:0044272	sulfur compound biosynthetic process	1	142	0.624438	0.797893	pycom15g28300(At4g39970)
GO:0044707	single-multicellular organism process	5	788	0.633038	0.805084	pycom04g05040(--);pycom10g05350(SHL);pycom12494g00060(XBOS32);pycom14g09530(CYP97C1);pycom15g05420(CYP711A1)
GO:0016570	histone modification	1	146	0.634733	0.805084	pycom15g30400(SWC4)
GO:0032501	multicellular organismal process	5	793	0.638727	0.807182	pycom04g05040(--);pycom10g05350(SHL);pycom12494g00060(XBOS32);pycom14g09530(CYP97C1);pycom15g05420(CYP711A1)
GO:0010605	negative regulation of macromolecule metabolic process	1	152	0.649657	0.817998	pycom04g05040(--)
GO:0043933	macromolecular complex subunit organization	3	488	0.654156	0.820669	pycom04g05040(--);pycom10g05350(SHL);pycom15g30400(SWC4)
GO:0034654	nucleobase-containing compound biosynthetic process	3	490	0.656922	0.821113	pycom04g05040(--);pycom15g05430(HSFA2);pycom15g30400(SWC4)
GO:0040007	growth	1	156	0.65927	0.821113	pycom10g05350(SHL)
GO:0006259	DNA metabolic process	2	338	0.676871	0.838046	pycom04g05040(--);pycom15g30400(SWC4)
GO:0030154	cell differentiation	1	164	0.677724	0.838046	pycom10g05350(SHL)
GO:0006970	response to osmotic stress	1	167	0.684388	0.843153	pycom10g05350(SHL)
GO:0048731	system development	2	345	0.687863	0.843153	pycom04g05040(--);pycom14g09530(CYP97C1)
GO:0022402	cell cycle process	1	170	0.690915	0.843153	pycom04g05040(--)
GO:0044267	cellular protein metabolic process	12	1936	0.692789	0.843153	pycom05g32230(HT1);pycom05g32240(HT1);pycom09g13110(At1g52360);pycom10g02120(EMS1);pycom10g02140(EMS1);pycom12494g00060(XBOS32);pycom15g24140(PBL10);pycom15g28350(At5g10290);pycom15g29160(RKP);pycom15g29170(RKP);pycom15g30400(SWC4);pycom5153684g00360(NRG2)
GO:0044699	single-organism process	35	5361	0.696594	0.843153	pycom01g03370(LIGB);pycom01g03380(LIGB);pycom02g03600(AIM1);pycom02g21600(ABCD1);pycom04g05040(--);pycom05g02460(CAD);pycom05g02470(CK1);pycom05g32270(MPC4);pycom05g32300(ACER);pycom05g32310(CDS1);pycom10g02090(PAT08);pycom10g05090(DTX46);pycom10g05220(VHA-a3);pycom10g05280(PAP);pycom10g05350(SHL);pycom10g11380(At3g03980);pycom11g16090(ANTR6);pycom12494g00060(XBOS32);pycom12g08100(PIN1C);pycom14g…
GO:0048367	shoot system development	1	173	0.69731	0.843153	pycom04g05040(--)
GO:0048856	anatomical structure development	4	687	0.698962	0.843153	pycom04g05040(--);pycom10g05350(SHL);pycom14g09530(CYP97C1);pycom15g05420(CYP711A1)
GO:0009892	negative regulation of metabolic process	1	176	0.703574	0.844808	pycom04g05040(--)
GO:0048608	reproductive structure development	1	178	0.707679	0.844808	pycom04g05040(--)
GO:0061458	reproductive system development	1	178	0.707679	0.844808	pycom04g05040(--)
GO:1901615	organic hydroxy compound metabolic process	1	180	0.711729	0.846711	pycom12494g00060(XBOS32)
GO:0048507	meristem development	1	185	0.721611	0.852588	pycom15g05420(CYP711A1)
GO:0099402	plant organ development	1	185	0.721611	0.852588	pycom04g05040(--)
GO:0008652	cellular amino acid biosynthetic process	1	187	0.72547	0.854057	pycom15g28280(SHKA)
GO:0032502	developmental process	6	1042	0.728667	0.854057	pycom04g05040(--);pycom10g05350(SHL);pycom12494g00060(XBOS32);pycom14g09530(CYP97C1);pycom15g05420(CYP711A1);pycom15g05450(At5g56450)
GO:0044271	cellular nitrogen compound biosynthetic process	4	718	0.731999	0.854057	pycom04g05040(--);pycom14g09530(CYP97C1);pycom15g05430(HSFA2);pycom15g30400(SWC4)
GO:0044767	single-organism developmental process	5	885	0.733725	0.854057	pycom04g05040(--);pycom10g05350(SHL);pycom12494g00060(XBOS32);pycom14g09530(CYP97C1);pycom15g05420(CYP711A1)
GO:0044281	small molecule metabolic process	8	1370	0.735232	0.854057	pycom02g03600(AIM1);pycom10g05350(SHL);pycom12494g00060(XBOS32);pycom14g09530(CYP97C1);pycom15g28280(SHKA);pycom15g28300(At4g39970);pycom16g17200(KCS20);pycom5153684g00360(NRG2)
GO:0048519	negative regulation of biological process	1	198	0.74577	0.863392	pycom04g05040(--)
GO:0006820	anion transport	1	200	0.749299	0.86363	pycom15g05450(At5g56450)
GO:0010468	regulation of gene expression	5	904	0.750983	0.86363	pycom04g05040(--);pycom10g05350(SHL);pycom10g05380(BLH7);pycom15g05430(HSFA2);pycom15g30400(SWC4)
GO:0016070	RNA metabolic process	4	763	0.775154	0.886313	pycom04g05040(--);pycom14g09530(CYP97C1);pycom15g05430(HSFA2);pycom15g30400(SWC4)
GO:0033554	cellular response to stress	1	216	0.775845	0.886313	pycom10g05280(PAP)
GO:0044702	single organism reproductive process	1	219	0.780505	0.888694	pycom04g05040(--)
GO:0006996	organelle organization	4	776	0.786582	0.892667	pycom04g05040(--);pycom10g05350(SHL);pycom15g30400(SWC4);pycom5153684g00360(NRG2)
GO:1901137	carbohydrate derivative biosynthetic process	1	225	0.78954	0.892934	pycom15g28300(At4g39970)
GO:0006520	cellular amino acid metabolic process	2	424	0.791994	0.892934	pycom12494g00060(XBOS32);pycom15g28280(SHKA)
GO:0003006	developmental process involved in reproduction	2	443	0.812049	0.912563	pycom04g05040(--);pycom15g05450(At5g56450)
GO:0007049	cell cycle	1	247	0.819641	0.918104	pycom04g05040(--)
GO:0009888	tissue development	1	253	0.827086	0.919938	pycom15g05420(CYP711A1)
GO:0030001	metal ion transport	1	255	0.8295	0.919938	pycom15g05310(At5g11960)
GO:0019637	organophosphate metabolic process	2	463	0.831312	0.919938	pycom05g02470(CK1);pycom05g32310(CDS1)
GO:0060255	regulation of macromolecule metabolic process	5	1009	0.831944	0.919938	pycom04g05040(--);pycom10g05350(SHL);pycom10g05380(BLH7);pycom15g05430(HSFA2);pycom15g30400(SWC4)
GO:0019222	regulation of metabolic process	6	1201	0.844293	0.92661	pycom04g05040(--);pycom10g05350(SHL);pycom10g05380(BLH7);pycom12494g00060(XBOS32);pycom15g05430(HSFA2);pycom15g30400(SWC4)
GO:0006950	response to stress	4	855	0.846587	0.92661	pycom10g05280(PAP);pycom10g05350(SHL);pycom15g05420(CYP711A1);pycom15g05430(HSFA2)
GO:0022414	reproductive process	2	482	0.847975	0.92661	pycom04g05040(--);pycom15g05450(At5g56450)
GO:0051186	cofactor metabolic process	1	272	0.848721	0.92661	pycom14g09530(CYP97C1)
GO:0000003	reproduction	2	487	0.852108	0.927374	pycom04g05040(--);pycom15g05450(At5g56450)
GO:1901135	carbohydrate derivative metabolic process	1	287	0.863898	0.937247	pycom15g28300(At4g39970)
GO:0007275	multicellular organism development	3	713	0.874059	0.945299	pycom04g05040(--);pycom12494g00060(XBOS32);pycom14g09530(CYP97C1)
GO:0009628	response to abiotic stimulus	2	538	0.888858	0.9583	pycom10g05350(SHL);pycom15g05430(HSFA2)
GO:0065008	regulation of biological quality	1	323	0.894469	0.960401	pycom15g05420(CYP711A1)
GO:1901564	organonitrogen compound metabolic process	4	943	0.896375	0.960401	pycom05g32300(ACER);pycom12494g00060(XBOS32);pycom14g09530(CYP97C1);pycom15g28280(SHKA)
GO:0009605	response to external stimulus	1	339	0.905781	0.967475	pycom10g05280(PAP)
GO:1901566	organonitrogen compound biosynthetic process	2	589	0.917105	0.976547	pycom14g09530(CYP97C1);pycom15g28280(SHKA)
GO:0050794	regulation of cellular process	5	1228	0.933848	0.991316	pycom04g05040(--);pycom12494g00060(XBOS32);pycom15g05420(CYP711A1);pycom15g05430(HSFA2);pycom15g30400(SWC4)
GO:0044249	cellular biosynthetic process	8	1800	0.941873	0.991684	pycom04g05040(--);pycom12494g00060(XBOS32);pycom14g09530(CYP97C1);pycom15g05420(CYP711A1);pycom15g05430(HSFA2);pycom15g28280(SHKA);pycom15g28300(At4g39970);pycom15g30400(SWC4)
GO:0010467	gene expression	7	1623	0.941923	0.991684	pycom04g05040(--);pycom10g05350(SHL);pycom10g05380(BLH7);pycom14g09530(CYP97C1);pycom15g05430(HSFA2);pycom15g30400(SWC4);pycom17g19070(rplO)
GO:1901576	organic substance biosynthetic process	8	1804	0.942818	0.991684	pycom04g05040(--);pycom12494g00060(XBOS32);pycom14g09530(CYP97C1);pycom15g05420(CYP711A1);pycom15g05430(HSFA2);pycom15g28280(SHKA);pycom15g28300(At4g39970);pycom15g30400(SWC4)
GO:0090304	nucleic acid metabolic process	4	1112	0.954254	1	pycom04g05040(--);pycom14g09530(CYP97C1);pycom15g05430(HSFA2);pycom15g30400(SWC4)
GO:0009058	biosynthetic process	8	1946	0.968849	1	pycom04g05040(--);pycom12494g00060(XBOS32);pycom14g09530(CYP97C1);pycom15g05420(CYP711A1);pycom15g05430(HSFA2);pycom15g28280(SHKA);pycom15g28300(At4g39970);pycom15g30400(SWC4)
GO:1901360	organic cyclic compound metabolic process	6	1693	0.982292	1	pycom04g05040(--);pycom12494g00060(XBOS32);pycom14g09530(CYP97C1);pycom15g05420(CYP711A1);pycom15g05430(HSFA2);pycom15g30400(SWC4)
GO:0034645	cellular macromolecule biosynthetic process	3	1101	0.984758	1	pycom04g05040(--);pycom15g05430(HSFA2);pycom15g30400(SWC4)
GO:0006807	nitrogen compound metabolic process	7	1932	0.98605	1	pycom04g05040(--);pycom05g32300(ACER);pycom12494g00060(XBOS32);pycom14g09530(CYP97C1);pycom15g05430(HSFA2);pycom15g28280(SHKA);pycom15g30400(SWC4)
GO:0050789	regulation of biological process	7	1958	0.987751	1	pycom04g05040(--);pycom10g05350(SHL);pycom10g05380(BLH7);pycom12494g00060(XBOS32);pycom15g05420(CYP711A1);pycom15g05430(HSFA2);pycom15g30400(SWC4)
GO:0007154	cell communication	1	632	0.988588	1	pycom10g05280(PAP)
GO:0009059	macromolecule biosynthetic process	3	1162	0.989408	1	pycom04g05040(--);pycom15g05430(HSFA2);pycom15g30400(SWC4)
GO:0006139	nucleobase-containing compound metabolic process	4	1391	0.98986	1	pycom04g05040(--);pycom14g09530(CYP97C1);pycom15g05430(HSFA2);pycom15g30400(SWC4)
GO:0034641	cellular nitrogen compound metabolic process	5	1628	0.991281	1	pycom04g05040(--);pycom12494g00060(XBOS32);pycom14g09530(CYP97C1);pycom15g05430(HSFA2);pycom15g30400(SWC4)
GO:0006725	cellular aromatic compound metabolic process	5	1632	0.991472	1	pycom04g05040(--);pycom14g09530(CYP97C1);pycom15g05420(CYP711A1);pycom15g05430(HSFA2);pycom15g30400(SWC4)
GO:0065007	biological regulation	7	2152	0.995569	1	pycom04g05040(--);pycom10g05350(SHL);pycom10g05380(BLH7);pycom12494g00060(XBOS32);pycom15g05420(CYP711A1);pycom15g05430(HSFA2);pycom15g30400(SWC4)
GO:0042221	response to chemical	1	761	0.99559	1	pycom10g05350(SHL)
GO:0046483	heterocycle metabolic process	4	1556	0.996156	1	pycom04g05040(--);pycom14g09530(CYP97C1);pycom15g05430(HSFA2);pycom15g30400(SWC4)
GO:0051716	cellular response to stimulus	1	785	0.996311	1	pycom10g05280(PAP)
GO:0050896	response to stimulus	4	1686	0.998276	1	pycom10g05280(PAP);pycom10g05350(SHL);pycom15g05420(CYP711A1);pycom15g05430(HSFA2)
GO:0008150	biological_process	67	9819	1	1	pycom01g03370(LIGB);pycom01g03380(LIGB);pycom01g03410(CESA6);pycom01g03430(CESA5);pycom01g03440(CESA5);pycom01g03460(CESA2);pycom01g03470(CESA2);pycom02g03600(AIM1);pycom02g21600(ABCD1);pycom04g04970(BAM4);pycom04g04990(--);pycom04g05040(--);pycom04g05060(--);pycom05g02460(CAD);pycom05g02470(CK1);pycom05g32120(BGLU22);pycom05g32230(HT1);pycom05g32240(HT1);pycom05g32270(MPC4);pycom05g32300(ACER);p…
