# Supplementary material for: The Distribution and Origins of Pyrus hopeiensis-“Wild Plant With Tiny Population” Using Whole Genome Resequencing
Source: Front Plant Sci. 2021 Jun 17;12:668796. doi: 10.3389/fpls.2021.668796 (PMC8250157; doi:10.3389/fpls.2021.668796)
Supplement: Supplementary file 1 [file Data_Sheet_1.zip › Table S9.xlsx]

## Sheet: Pyrus_bretschneideri_Guali_vs_P
GO ID	Description	Pyrus_bretschneideri_Guali_vs_P.hopeiensis_0.05_fst_pi_ratio_sig_intersect (36)	All (5784)	pvalue	p.adjust	Genes
GO:0031224	intrinsic component of membrane	17	1760	0.0248193	0.338204	pycom01g03410(CESA6);pycom01g03430(CESA5);pycom01g03440(CESA5);pycom01g03460(CESA2);pycom01g03470(CESA2);pycom02g21600(ABCD1);pycom05g32300(ACER);pycom05g32310(CDS1);pycom10g02090(PAT08);pycom10g05090(DTX46);pycom10g05220(VHA-a3);pycom15g05310(At5g11960);pycom15g05340(COAC1);pycom15g05420(CYP711A1);pycom15g05450(At5g56450);pycom15g28350(At5g10290);pycom17g11120(At3g07620)
GO:0000123	histone acetyltransferase complex	1	5	0.0307458	0.338204	pycom15g30400(SWC4)
GO:0031248	protein acetyltransferase complex	1	5	0.0307458	0.338204	pycom15g30400(SWC4)
GO:0043189	H4/H2A histone acetyltransferase complex	1	5	0.0307458	0.338204	pycom15g30400(SWC4)
GO:1902493	acetyltransferase complex	1	5	0.0307458	0.338204	pycom15g30400(SWC4)
GO:1902562	H4 histone acetyltransferase complex	1	5	0.0307458	0.338204	pycom15g30400(SWC4)
GO:0048500	signal recognition particle	1	8	0.0487501	0.459644	pycom15g37620(SRP14)
GO:0044425	membrane part	17	1935	0.0596739	0.487146	pycom01g03410(CESA6);pycom01g03430(CESA5);pycom01g03440(CESA5);pycom01g03460(CESA2);pycom01g03470(CESA2);pycom02g21600(ABCD1);pycom05g32300(ACER);pycom05g32310(CDS1);pycom10g02090(PAT08);pycom10g05090(DTX46);pycom10g05220(VHA-a3);pycom15g05310(At5g11960);pycom15g05340(COAC1);pycom15g05420(CYP711A1);pycom15g05450(At5g56450);pycom15g28350(At5g10290);pycom17g11120(At3g07620)
GO:0033177	proton-transporting two-sector ATPase complex, proton-transporting domain	1	11	0.066429	0.487146	pycom10g05220(VHA-a3)
GO:0005618	cell wall	2	73	0.0751798	0.496186	pycom10g05280(PAP);pycom10g05330(PAP2)
GO:0016020	membrane	20	2552	0.112027	0.672163	pycom01g03410(CESA6);pycom01g03430(CESA5);pycom01g03440(CESA5);pycom01g03460(CESA2);pycom01g03470(CESA2);pycom02g21600(ABCD1);pycom05g32300(ACER);pycom05g32310(CDS1);pycom10g02090(PAT08);pycom10g05090(DTX46);pycom10g05220(VHA-a3);pycom13g12340(ATG8I);pycom14g09530(CYP97C1);pycom15g05310(At5g11960);pycom15g05340(COAC1);pycom15g05420(CYP711A1);pycom15g05450(At5g56450);pycom15g28350(At5g10290);pycom…
GO:0016469	proton-transporting two-sector ATPase complex	1	36	0.201844	0.674412	pycom10g05220(VHA-a3)
GO:0005654	nucleoplasm	1	38	0.211812	0.674412	pycom15g30400(SWC4)
GO:0044451	nucleoplasm part	1	38	0.211812	0.674412	pycom15g30400(SWC4)
GO:0030659	cytoplasmic vesicle membrane	1	41	0.226536	0.674412	pycom13g12340(ATG8I)
GO:0044433	cytoplasmic vesicle part	1	41	0.226536	0.674412	pycom13g12340(ATG8I)
GO:0012506	vesicle membrane	1	46	0.250485	0.674412	pycom13g12340(ATG8I)
GO:0016023	cytoplasmic, membrane-bounded vesicle	1	51	0.273712	0.674412	pycom13g12340(ATG8I)
GO:0030312	external encapsulating structure	2	170	0.285927	0.674412	pycom10g05280(PAP);pycom10g05330(PAP2)
GO:0031410	cytoplasmic vesicle	1	55	0.291788	0.674412	pycom13g12340(ATG8I)
GO:0031988	membrane-bounded vesicle	1	58	0.305057	0.674412	pycom13g12340(ATG8I)
GO:0031981	nuclear lumen	1	59	0.309426	0.674412	pycom15g30400(SWC4)
GO:0043233	organelle lumen	1	59	0.309426	0.674412	pycom15g30400(SWC4)
GO:0044391	ribosomal subunit	1	59	0.309426	0.674412	pycom17g19070(rplO)
GO:0070013	intracellular organelle lumen	1	59	0.309426	0.674412	pycom15g30400(SWC4)
GO:0071944	cell periphery	2	184	0.318458	0.674412	pycom10g05280(PAP);pycom10g05330(PAP2)
GO:0031982	vesicle	1	62	0.322374	0.674412	pycom13g12340(ATG8I)
GO:0005737	cytoplasm	12	1670	0.334051	0.674412	pycom04g04990(--);pycom10g05280(PAP);pycom10g05330(PAP2);pycom13g12340(ATG8I);pycom14g09530(CYP97C1);pycom15g28300(At4g39970);pycom15g37570(At1g10910);pycom15g37620(SRP14);pycom17g11260(AGPC);pycom17g11350(AGPS1);pycom17g11450(AGPP);pycom17g19070(rplO)
GO:0009536	plastid	7	913	0.337652	0.674412	pycom04g04990(--);pycom14g09530(CYP97C1);pycom15g28300(At4g39970);pycom15g37570(At1g10910);pycom17g11260(AGPC);pycom17g11350(AGPS1);pycom17g11450(AGPP)
GO:0005911	cell-cell junction	2	197	0.348411	0.674412	pycom10g05280(PAP);pycom5153684g00360(NRG2)
GO:0030054	cell junction	2	197	0.348411	0.674412	pycom10g05280(PAP);pycom5153684g00360(NRG2)
GO:0031967	organelle envelope	3	339	0.353933	0.674412	pycom14g09530(CYP97C1);pycom15g05450(At5g56450);pycom15g28300(At4g39970)
GO:0031975	envelope	3	339	0.353933	0.674412	pycom14g09530(CYP97C1);pycom15g05450(At5g56450);pycom15g28300(At4g39970)
GO:0031974	membrane-enclosed lumen	1	71	0.359818	0.674412	pycom15g30400(SWC4)
GO:0005840	ribosome	1	73	0.367861	0.674412	pycom17g19070(rplO)
GO:1990234	transferase complex	1	73	0.367861	0.674412	pycom15g30400(SWC4)
GO:0030529	intracellular ribonucleoprotein complex	3	360	0.390337	0.677954	pycom14g09530(CYP97C1);pycom15g37620(SRP14);pycom17g19070(rplO)
GO:1990904	ribonucleoprotein complex	3	360	0.390337	0.677954	pycom14g09530(CYP97C1);pycom15g37620(SRP14);pycom17g19070(rplO)
GO:0044428	nuclear part	1	89	0.428766	0.68556	pycom15g30400(SWC4)
GO:0009526	plastid envelope	2	234	0.431131	0.68556	pycom14g09530(CYP97C1);pycom15g28300(At4g39970)
GO:1902494	catalytic complex	1	95	0.450102	0.68556	pycom15g30400(SWC4)
GO:0042170	plastid membrane	1	96	0.453582	0.68556	pycom14g09530(CYP97C1)
GO:0044444	cytoplasmic part	11	1650	0.455657	0.68556	pycom04g04990(--);pycom10g05280(PAP);pycom13g12340(ATG8I);pycom14g09530(CYP97C1);pycom15g28300(At4g39970);pycom15g37570(At1g10910);pycom15g37620(SRP14);pycom17g11260(AGPC);pycom17g11350(AGPS1);pycom17g11450(AGPP);pycom17g19070(rplO)
GO:0005634	nucleus	1	97	0.45704	0.68556	pycom15g30400(SWC4)
GO:0019866	organelle inner membrane	1	109	0.496916	0.72881	pycom15g05450(At5g56450)
GO:0015630	microtubule cytoskeleton	1	153	0.620187	0.886262	pycom13g12340(ATG8I)
GO:0032991	macromolecular complex	6	1022	0.631126	0.886262	pycom09g13110(At1g52360);pycom10g05220(VHA-a3);pycom14g09530(CYP97C1);pycom15g30400(SWC4);pycom15g37620(SRP14);pycom17g19070(rplO)
GO:0044446	intracellular organelle part	6	1050	0.659155	0.899927	pycom13g12340(ATG8I);pycom14g09530(CYP97C1);pycom15g05450(At5g56450);pycom15g28300(At4g39970);pycom15g30400(SWC4);pycom17g19070(rplO)
GO:0098796	membrane protein complex	1	174	0.668127	0.899927	pycom10g05220(VHA-a3)
GO:0031090	organelle membrane	3	558	0.68894	0.904217	pycom13g12340(ATG8I);pycom14g09530(CYP97C1);pycom15g05450(At5g56450)
GO:0005856	cytoskeleton	1	189	0.698713	0.904217	pycom13g12340(ATG8I)
GO:0009532	plastid stroma	1	207	0.73181	0.911742	pycom15g28300(At4g39970)
GO:0043234	protein complex	3	614	0.751688	0.911742	pycom09g13110(At1g52360);pycom10g05220(VHA-a3);pycom15g30400(SWC4)
GO:0043228	non-membrane-bounded organelle	2	430	0.759785	0.911742	pycom13g12340(ATG8I);pycom17g19070(rplO)
GO:0043232	intracellular non-membrane-bounded organelle	2	430	0.759785	0.911742	pycom13g12340(ATG8I);pycom17g19070(rplO)
GO:0044435	plastid part	2	482	0.81456	0.939011	pycom14g09530(CYP97C1);pycom15g28300(At4g39970)
GO:0043227	membrane-bounded organelle	15	2786	0.828905	0.939011	pycom04g04990(--);pycom05g32300(ACER);pycom10g05350(SHL);pycom10g05380(BLH7);pycom13g12340(ATG8I);pycom14g09530(CYP97C1);pycom15g05450(At5g56450);pycom15g28300(At4g39970);pycom15g30400(SWC4);pycom15g37570(At1g10910);pycom15g37590(--);pycom17g11120(At3g07620);pycom17g11260(AGPC);pycom17g11350(AGPS1);pycom17g11450(AGPP)
GO:0043229	intracellular organelle	16	2966	0.838957	0.939011	pycom04g04990(--);pycom05g32300(ACER);pycom10g05350(SHL);pycom10g05380(BLH7);pycom13g12340(ATG8I);pycom14g09530(CYP97C1);pycom15g05450(At5g56450);pycom15g28300(At4g39970);pycom15g30400(SWC4);pycom15g37570(At1g10910);pycom15g37590(--);pycom17g11120(At3g07620);pycom17g11260(AGPC);pycom17g11350(AGPS1);pycom17g11450(AGPP);pycom17g19070(rplO)
GO:0044422	organelle part	6	1279	0.839419	0.939011	pycom13g12340(ATG8I);pycom14g09530(CYP97C1);pycom15g05450(At5g56450);pycom15g28300(At4g39970);pycom15g30400(SWC4);pycom17g19070(rplO)
GO:0043231	intracellular membrane-bounded organelle	14	2690	0.86171	0.945128	pycom04g04990(--);pycom05g32300(ACER);pycom10g05350(SHL);pycom10g05380(BLH7);pycom13g12340(ATG8I);pycom14g09530(CYP97C1);pycom15g28300(At4g39970);pycom15g30400(SWC4);pycom15g37570(At1g10910);pycom15g37590(--);pycom17g11120(At3g07620);pycom17g11260(AGPC);pycom17g11350(AGPS1);pycom17g11450(AGPP)
GO:0043226	organelle	16	3039	0.873527	0.945128	pycom04g04990(--);pycom05g32300(ACER);pycom10g05350(SHL);pycom10g05380(BLH7);pycom13g12340(ATG8I);pycom14g09530(CYP97C1);pycom15g05450(At5g56450);pycom15g28300(At4g39970);pycom15g30400(SWC4);pycom15g37570(At1g10910);pycom15g37590(--);pycom17g11120(At3g07620);pycom17g11260(AGPC);pycom17g11350(AGPS1);pycom17g11450(AGPP);pycom17g19070(rplO)
GO:0044424	intracellular part	20	3781	0.919799	0.972369	pycom04g04990(--);pycom05g32300(ACER);pycom10g05280(PAP);pycom10g05330(PAP2);pycom10g05350(SHL);pycom10g05380(BLH7);pycom13g12340(ATG8I);pycom14g09530(CYP97C1);pycom15g05430(HSFA2);pycom15g05450(At5g56450);pycom15g28300(At4g39970);pycom15g30400(SWC4);pycom15g37570(At1g10910);pycom15g37590(--);pycom15g37620(SRP14);pycom17g11120(At3g07620);pycom17g11260(AGPC);pycom17g11350(AGPS1);pycom17g11450(AGPP…
GO:0005622	intracellular	20	3807	0.928171	0.972369	pycom04g04990(--);pycom05g32300(ACER);pycom10g05280(PAP);pycom10g05330(PAP2);pycom10g05350(SHL);pycom10g05380(BLH7);pycom13g12340(ATG8I);pycom14g09530(CYP97C1);pycom15g05430(HSFA2);pycom15g05450(At5g56450);pycom15g28300(At4g39970);pycom15g30400(SWC4);pycom15g37570(At1g10910);pycom15g37590(--);pycom15g37620(SRP14);pycom17g11120(At3g07620);pycom17g11260(AGPC);pycom17g11350(AGPS1);pycom17g11450(AGPP…
GO:0005623	cell	20	4023	0.975043	0.990044	pycom04g04990(--);pycom05g32300(ACER);pycom10g05280(PAP);pycom10g05330(PAP2);pycom10g05350(SHL);pycom10g05380(BLH7);pycom13g12340(ATG8I);pycom14g09530(CYP97C1);pycom15g05430(HSFA2);pycom15g05450(At5g56450);pycom15g28300(At4g39970);pycom15g30400(SWC4);pycom15g37570(At1g10910);pycom15g37590(--);pycom15g37620(SRP14);pycom17g11120(At3g07620);pycom17g11260(AGPC);pycom17g11350(AGPS1);pycom17g11450(AGPP…
GO:0044464	cell part	20	4023	0.975043	0.990044	pycom04g04990(--);pycom05g32300(ACER);pycom10g05280(PAP);pycom10g05330(PAP2);pycom10g05350(SHL);pycom10g05380(BLH7);pycom13g12340(ATG8I);pycom14g09530(CYP97C1);pycom15g05430(HSFA2);pycom15g05450(At5g56450);pycom15g28300(At4g39970);pycom15g30400(SWC4);pycom15g37570(At1g10910);pycom15g37590(--);pycom15g37620(SRP14);pycom17g11120(At3g07620);pycom17g11260(AGPC);pycom17g11350(AGPS1);pycom17g11450(AGPP…
GO:0005575	cellular_component	36	5784	1	1	pycom01g03410(CESA6);pycom01g03430(CESA5);pycom01g03440(CESA5);pycom01g03460(CESA2);pycom01g03470(CESA2);pycom02g21600(ABCD1);pycom04g04990(--);pycom05g32300(ACER);pycom05g32310(CDS1);pycom09g13110(At1g52360);pycom10g02090(PAT08);pycom10g05090(DTX46);pycom10g05220(VHA-a3);pycom10g05280(PAP);pycom10g05330(PAP2);pycom10g05350(SHL);pycom10g05380(BLH7);pycom13g12340(ATG8I);pycom14g09530(CYP97C1);pyco…
